# Supplementary material for: Fungus-growing insects host a distinctive microbiota apparently adapted to the fungiculture environment
Source: Sci Rep. 2020 Jul 24;10:12384. doi: 10.1038/s41598-020-68448-7 (PMC7381635; doi:10.1038/s41598-020-68448-7)
Supplement: Supplementary file 1 — Supplementary table S3 [file 41598_2020_68448_MOESM1_ESM.xlsx]

## Sheet: Fungus-growing_most abundant
CAZy	X.affinis_adult2043231000	X.affinis_larvae2044078011	D.ponderosae_adultAB2032320009	D.ponderosae_adultBC2035918003	D.ponderosae_ghybAB2029527007	D.ponderosae_glodAB2032320008	D.frontalis_adult2044078006	D.frontalis_gallery2044078007	M.natalensis_worker2065487013	M.natalensis_garden2065487014	M.goeldii_garden3300009856	A.colombica_db2040502000	A.colombica_dumptop2038011000	Ac.echinator_garden2035918000	Ap.dentigerum_garden2029527003	A.cephalotes_garden2029527004	C.longiscapus_garden2030936005	A.colombica_gardentop2029527005	A.sexdens_garden3300009944	A.colombica_gb2029527006		Average value
CE0	16.6896	12.0742	0	23.0478	0	15.1053	24.338	15.4016	83.8111	0	305.705	54.081	49.7703	61.452	122.904	54.1411	73.6594	62.2494	89.0707	75.3697		56.9435
CE1	8.34481	24.1485	94.2818	34.5718	37.6074	30.2106	24.338	61.6062	86.6048	8.34481	341.076	102.676	62.9906	35.1154	140.462	13.5353	57.8752	29.0497	92.7819	35.1725		66.0396
CE2	0	0	23.5705	0	0	0	0	0	0	0	20.2119	3.91892	11.6649	0	0	0	21.0455	0	7.42255	0		4.39172
CE3	0	0	0	0	0	0	0	0	0	0	25.2649	18.8108	8.55427	0	8.77886	0	0	0	0	0		3.07044
CE4	91.7929	144.891	377.127	299.622	300.859	317.211	523.267	269.527	240.258	58.4137	454.768	153.622	160.976	333.597	658.415	257.17	347.251	402.546	493.6	346.701		311.581
CE5	0	0	23.5705	0	0	0	0	7.70078	8.38111	0	0	18.8108	6.99895	0	0	0	0	0	0	0		3.2731
CE6	0	0	0	0	0	0	0	0	5.5874	0	42.9503	5.48648	8.55427	0	26.3366	0	0	0	0	0		4.44575
CE7	0	0	0	0	0	0	0	0	11.1748	0	108.639	14.1081	30.3288	26.3366	8.77886	0	10.5228	12.4499	37.1128	5.02465		13.2238
CE8	25.0344	12.0742	23.5705	34.5718	56.4111	90.6317	12.169	23.1023	94.9859	66.7585	330.97	18.027	38.1054	96.5675	114.125	284.241	115.75	91.2992	59.3804	130.641		85.9208
CE9	108.482	72.4454	0	149.811	338.467	226.579	158.197	231.023	153.654	41.724	136.43	85.4324	83.2098	316.039	412.606	175.959	163.103	219.948	226.388	246.208		177.285
CE11	83.4481	84.5196	235.705	218.955	225.644	135.948	182.535	238.724	111.748	50.0688	308.232	126.973	157.865	166.798	316.039	378.988	152.58	141.099	330.304	125.616		188.589
CE12	0	0	0	69.1435	0	30.2106	60.845	23.1023	13.9685	8.34481	330.97	19.5946	50.548	8.77886	87.7886	0	26.3069	24.8998	59.3804	15.0739		41.4478
CE14	41.724	60.3712	164.993	126.763	94.0185	90.6317	170.366	100.11	27.937	8.34481	63.1623	188.892	164.087	52.6732	219.472	0	63.1366	70.5494	137.317	30.1479		93.7348
CE15	0	0	0	0	0	0	0	0	50.2866	0	37.8974	51.7297	34.9948	0	0	0	5.26139	0	3.71128	0		9.19405
CE16	33.3792	36.2227	23.5705	103.715	37.6074	45.3159	48.676	61.6062	2.7937	8.34481	25.2649	3.91892	8.55427	8.77886	43.8943	0	10.5228	16.5999	29.6902	0		27.4228
GH0	141.862	120.742	494.979	368.766	451.289	362.527	352.901	331.133	240.258	75.1033	429.503	373.865	232.521	456.501	623.299	378.988	426.172	315.397	359.994	306.503		342.115
GH1	250.344	205.262	329.986	195.907	620.522	362.527	109.521	300.33	511.247	83.4481	186.96	112.865	161.754	1167.59	965.675	933.934	657.673	842.443	356.283	954.683		465.448
GH2	75.1033	96.5939	164.993	322.67	282.056	151.053	48.676	177.118	326.863	25.0344	1591.69	156.757	216.19	289.702	570.626	189.494	236.762	240.698	304.325	276.356		287.138
GH3	183.586	217.336	447.839	599.244	564.111	543.79	328.563	577.558	391.118	58.4137	1409.78	282.162	375.61	421.385	851.549	473.735	384.081	456.496	437.931	442.169		472.323
GH4	100.138	48.2969	94.2818	149.811	319.663	241.685	60.845	154.016	220.702	16.6896	123.798	45.4594	31.1064	237.029	491.616	554.946	189.41	381.797	207.832	396.947		203.303
GH5	41.724	60.3712	164.993	103.715	131.626	120.842	24.338	77.0078	64.2551	16.6896	288.02	69.7567	63.7682	61.452	175.577	135.353	99.9663	112.049	107.627	95.4683		100.73
GH6	8.34481	12.0742	23.5705	11.5239	18.8037	15.1053	12.169	15.4016	0	0	0	16.4594	11.6649	0	0	27.0706	5.26139	0	0	0		8.87246
GH7	0	0	0	0	0	0	0	0	0	0	0	0.783783	0.777661	0	0	13.5353	0	0	0	0		0.754836
GH8	41.724	72.4454	94.2818	138.287	131.626	105.737	36.507	46.2047	83.8111	16.6896	63.1623	6.27027	17.1085	105.346	237.029	175.959	199.933	149.399	118.761	160.789		100.053
GH9	0	0	0	11.5239	0	0	24.338	0	5.5874	8.34481	164.222	35.2702	43.549	17.5577	43.8943	27.0706	10.5228	12.4499	11.1338	10.0493		21.2757
GH10	0	0	0	0	0	0	0	0	2.7937	0	98.5331	37.6216	31.8841	0	0	13.5353	10.5228	0	22.2677	0		10.8579
GH11	0	0	0	0	0	0	0	0	0	0	2.52649	4.7027	6.99895	0	0	0	5.26139	0	0	0		0.974476
GH12	0	0	0	0	0	0	0	0	0	0	0	4.7027	1.55532	0	0	0	5.26139	0	0	0		0.57597
GH13	433.93	362.227	1037.1	749.055	1034.2	1072.48	851.83	839.385	1028.08	116.827	949.96	840.999	722.447	1562.64	2212.27	1191.1	1215.38	1149.54	1169.05	1346.61		994.256
GH14	0	0	0	0	0	0	0	0	2.7937	0	0	0	0	0	0	0	0	0	0	0		0.139685
GH15	41.724	36.2227	235.705	115.239	169.233	166.158	243.38	169.417	33.5244	16.6896	80.8477	240.621	130.647	114.125	298.481	162.423	105.228	82.9993	185.564	55.2711		134.175
GH16	16.6896	48.2969	164.993	23.0478	37.6074	60.4211	97.352	53.9054	47.4929	16.6896	270.334	119.919	90.2087	8.77886	140.462	67.6764	73.6594	16.5999	185.564	35.1725		78.7435
GH17	41.724	36.2227	282.845	172.859	56.4111	166.158	267.718	138.614	16.7622	8.34481	55.5828	39.9729	25.6628	17.5577	131.683	0	52.6139	53.9495	81.6481	55.2711		85.0801
GH18	66.7585	36.2227	0	149.811	188.037	60.4211	182.535	184.819	156.447	0	192.013	76.027	59.8799	324.818	412.606	284.241	220.978	224.098	144.74	261.282		161.287
GH19	50.0688	96.5939	70.7114	207.431	112.822	166.158	267.718	146.315	67.0488	16.6896	111.166	15.6757	21.7745	96.5675	342.376	135.353	152.58	286.347	141.029	281.38		139.29
GH20	58.4137	96.5939	23.5705	138.287	75.2148	105.737	12.169	154.016	72.6362	25.0344	325.917	57.2162	87.0981	114.125	254.587	54.1411	142.057	116.199	129.895	65.3204		105.411
GH23	333.792	350.153	1037.1	887.342	977.793	619.317	851.83	924.093	516.835	175.241	869.113	323.702	345.282	965.675	1694.32	1096.36	815.515	908.842	1150.5	989.855		791.633
GH24	108.482	108.668	282.845	265.05	300.859	317.211	73.014	154.016	117.335	75.1033	128.851	10.973	23.3298	175.577	280.924	162.423	247.285	236.548	256.078	195.961		176.027
GH25	25.0344	12.0742	47.1409	11.5239	18.8037	0	0	69.307	30.7307	8.34481	96.0066	25.0811	39.6607	254.587	105.346	40.6058	73.6594	103.749	92.7819	85.419		56.9928
GH26	16.6896	0	0	11.5239	18.8037	0	12.169	15.4016	13.9685	0	174.328	14.8919	7.77661	43.8943	52.6732	40.6058	31.5683	45.6496	55.6692	45.2218		30.0417
GH27	8.34481	24.1485	0	11.5239	0	60.4211	12.169	69.307	13.9685	0	108.639	22.7297	19.4415	0	17.5577	0	0	4.14996	11.1338	5.02465		19.428
GH28	8.34481	12.0742	70.7114	80.6675	37.6074	45.3159	36.507	15.4016	47.4929	25.0344	477.507	22.7297	85.5427	114.125	193.135	135.353	78.9208	66.3994	77.9368	110.542		87.0674
GH29	0	0	23.5705	92.1914	0	0	0	100.11	27.937	0	333.497	64.2702	70.7672	8.77886	184.356	0	57.8752	53.9495	66.803	15.0739		54.959
GH30	16.6896	60.3712	0	23.0478	0	30.2106	24.338	15.4016	5.5874	0	234.964	15.6757	39.6607	0	26.3366	0	36.8297	8.29993	11.1338	10.0493		27.9298
GH31	108.482	181.113	164.993	115.239	244.448	166.158	36.507	146.315	215.115	33.3792	432.03	58	78.5438	298.481	368.712	351.917	220.978	282.197	192.986	231.134		196.337
GH32	16.6896	36.2227	70.7114	69.1435	169.233	105.737	36.507	46.2047	50.2866	16.6896	116.219	10.1892	16.3309	149.241	105.346	257.17	110.489	132.799	37.1128	130.641		84.1481
GH33	8.34481	12.0742	94.2818	126.763	75.2148	151.053	48.676	77.0078	100.573	25.0344	214.752	93.2702	94.097	105.346	280.924	81.2117	94.7049	74.6993	100.204	70.345		96.4289
GH35	25.0344	12.0742	0	0	18.8037	60.4211	0	107.811	16.7622	0	131.377	26.6486	37.3277	8.77886	26.3366	13.5353	36.8297	37.3497	14.8451	5.02465		28.948
GH36	33.3792	24.1485	23.5705	23.0478	56.4111	30.2106	0	61.6062	83.8111	8.34481	295.599	18.8108	54.4363	122.904	140.462	135.353	68.398	87.1492	33.4015	95.4683		69.8256
GH37	83.4481	84.5196	117.852	103.715	188.037	120.842	12.169	215.622	139.685	41.724	35.3709	22.7297	30.3288	324.818	395.049	243.635	231.501	215.798	100.204	271.331		148.919
GH38	8.34481	12.0742	94.2818	57.6196	18.8037	60.4211	12.169	53.9054	117.335	8.34481	138.957	45.4594	37.3277	193.135	149.241	67.6764	115.75	203.348	44.5353	135.665		78.7198
GH39	16.6896	24.1485	94.2818	46.0957	18.8037	75.5264	60.845	46.2047	25.1433	0	50.5298	26.6486	9.33193	8.77886	26.3366	13.5353	21.0455	16.5999	25.9789	5.02465		30.5774
GH42	50.0688	24.1485	117.852	46.0957	94.0185	90.6317	0	92.4093	44.6992	25.0344	96.0066	26.6486	50.548	87.7886	96.5675	40.6058	94.7049	58.0995	37.1128	60.2958		61.6668
GH43	58.4137	36.2227	70.7114	126.763	56.4111	151.053	121.69	100.11	259.814	16.6896	1432.52	118.351	216.19	377.491	570.626	378.988	231.501	278.048	248.656	321.577		258.591
GH44	0	12.0742	0	0	0	0	0	0	0	0	0	4.7027	6.99895	0	0	0	0	0	3.71128	0		1.37436
GH45	0	0	0	0	0	0	0	7.70078	0	0	0	1.56757	1.55532	0	0	0	0	0	0	0		0.541183
GH46	0	0	0	0	0	0	0	7.70078	0	0	5.05298	0.783783	0.777661	0	8.77886	0	0	0	0	0		1.1547
GH47	25.0344	12.0742	0	0	0	15.1053	0	0	0	0	2.52649	6.27027	3.11064	0	0	13.5353	0	0	0	5.02465		4.13406
GH48	8.34481	12.0742	0	0	0	0	12.169	7.70078	0	0	0	5.48648	3.11064	0	0	0	0	0	0	0		2.4443
GH50	8.34481	12.0742	94.2818	126.763	56.4111	90.6317	146.028	23.1023	22.3496	0	65.6887	3.13513	4.66597	8.77886	61.452	0	42.0911	24.8998	33.4015	15.0739		41.9587
GH51	0	0	0	46.0957	18.8037	30.2106	24.338	30.8031	94.9859	0	277.914	69.7567	76.2108	43.8943	70.2309	0	52.6139	29.0497	63.0917	25.1232		47.6561
GH52	0	0	0	0	0	0	0	0	0	0	0	0.783783	0	0	0	0	5.26139	4.14996	0	0		0.509757
GH53	25.0344	12.0742	23.5705	11.5239	37.6074	15.1053	0	7.70078	22.3496	16.6896	27.7914	5.48648	6.22129	17.5577	70.2309	0	36.8297	8.29993	3.71128	40.1972		19.3991
GH54	0	0	23.5705	0	0	0	0	7.70078	0	0	0	3.13513	2.33298	0	0	0	0	0	0	0		1.83697
GH55	0	0	0	11.5239	18.8037	15.1053	36.507	23.1023	5.5874	16.6896	58.1093	18.027	12.4426	8.77886	8.77886	13.5353	5.26139	0	11.1338	0		13.1693
GH57	0	0	0	0	0	0	0	7.70078	53.0803	0	93.4801	56.4324	22.5522	0	0	0	0	0	0	0		11.6623
GH59	0	0	0	0	0	0	0	0	0	0	2.52649	1.56757	2.33298	8.77886	0	0	0	0	0	0		0.760295
GH62	0	0	0	0	0	0	0	0	0	0	0	7.05405	3.88831	0	0	0	0	0	0	0		0.547118
GH63	33.3792	24.1485	47.1409	23.0478	94.0185	60.4211	0	53.9054	39.1118	8.34481	70.7417	15.6757	17.8862	17.5577	61.452	40.6058	10.5228	37.3497	25.9789	35.1725		35.8231
GH64	0	12.0742	0	0	0	30.2106	0	38.5039	0	0	0	7.83783	5.44363	0	43.8943	0	0	0	3.71128	0		7.08379
GH65	0	0	0	11.5239	18.8037	0	12.169	7.70078	128.51	0	50.5298	38.4054	47.4373	114.125	43.8943	67.6764	47.3525	66.3994	22.2677	75.3697		37.6083
GH66	0	0	0	0	0	0	0	0	11.1748	0	10.106	0	1.55532	0	0	0	0	0	0	0		1.1418
GH67	0	0	0	0	0	0	0	0	5.5874	0	63.1623	14.8919	14.7756	8.77886	0	0	10.5228	12.4499	3.71128	20.0986		7.69892
GH68	16.6896	12.0742	23.5705	11.5239	56.4111	30.2106	0	0	5.5874	8.34481	5.05298	0	0	26.3366	0	0	0	4.14996	7.42255	0		10.3687
GH70	0	0	0	0	0	0	0	0	0	0	2.52649	0	0.777661	35.1154	0	0	0	0	0	0		1.92098
GH72	0	0	23.5705	0	18.8037	15.1053	0	0	0	0	0	1.56757	0	0	0	0	0	0	0	0		2.95235
GH73	83.4481	96.5939	141.423	172.859	188.037	120.842	97.352	146.315	153.654	25.0344	214.752	29.7838	52.881	359.933	342.376	324.847	199.933	311.247	181.853	371.824		180.749
GH74	0	0	0	0	0	0	0	7.70078	0	0	12.6325	11.7567	6.22129	8.77886	0	0	5.26139	4.14996	0	0		2.82507
GH75	0	0	0	0	0	0	0	0	0	0	0	0	0.777661	0	0	0	0	0	0	0		0.0388831
GH76	0	12.0742	0	0	0	0	0	0	2.7937	0	174.328	7.83783	5.44363	0	26.3366	0	0	4.14996	11.1338	0		12.2049
GH77	158.551	120.742	306.416	242.002	432.485	347.422	158.197	246.425	203.94	75.1033	222.331	139.513	114.316	333.597	456.501	351.917	299.899	207.498	337.726	291.429		252.301
GH78	16.6896	36.2227	70.7114	69.1435	0	15.1053	0	84.7086	75.43	0	510.351	47.8108	114.316	17.5577	131.683	81.2117	26.3069	70.5494	40.8241	40.1972		72.4409
GH79	0	0	0	0	0	0	0	0	0	0	0	1.56757	2.33298	0	0	0	0	0	0	0		0.195028
GH81	0	0	0	0	0	0	0	0	0	0	2.52649	4.7027	2.33298	0	0	0	5.26139	0	0	0		0.741178
GH84	16.6896	0	0	0	0	15.1053	0	0	0	0	5.05298	7.83783	8.55427	0	0	0	0	0	7.42255	5.02465		3.28436
GH85	0	0	0	0	0	0	0	0	2.7937	0	0	0.783783	3.88831	8.77886	8.77886	0	5.26139	8.29993	0	5.02465		2.18047
GH87	16.6896	0	0	0	0	0	0	7.70078	0	0	5.05298	4.7027	9.33193	8.77886	0	0	5.26139	0	0	0		2.87591
GH88	16.6896	36.2227	23.5705	69.1435	75.2148	45.3159	24.338	7.70078	44.6992	8.34481	404.238	27.4324	32.6618	52.6732	105.346	135.353	68.398	70.5494	59.3804	80.3943		69.3833
GH89	0	0	0	11.5239	0	0	0	0	5.5874	0	32.8444	1.56757	3.11064	0	8.77886	0	0	0	3.71128	0		3.3562
GH91	0	0	0	0	0	0	0	0	2.7937	0	2.52649	0	0	17.5577	8.77886	67.6764	0	12.4499	0	10.0493		6.09162
GH92	0	0	23.5705	149.811	94.0185	90.6317	97.352	300.33	41.9055	0	1162.19	49.3783	90.9864	43.8943	201.914	13.5353	31.5683	82.9993	144.74	45.2218		133.202
GH93	0	0	0	0	0	0	0	0	0	0	0	0.783783	3.88831	0	0	0	0	0	0	0		0.233604
GH94	50.0688	48.2969	164.993	115.239	188.037	256.79	133.859	161.716	100.573	16.6896	45.4768	78.3783	70.7672	43.8943	26.3366	0	63.1366	24.8998	55.6692	5.02465		82.4923
GH95	0	0	0	92.1914	0	15.1053	0	61.6062	16.7622	0	376.447	44.6756	78.5438	8.77886	149.241	0	42.0911	29.0497	22.2677	0		46.838
GH97	0	12.0742	0	23.0478	0	15.1053	97.352	0	33.5244	0	581.093	23.5135	38.8831	0	35.1154	0	10.5228	37.3497	37.1128	5.02465		47.4859
GH98	0	0	0	0	0	0	0	0	0	0	5.05298	0	0.777661	0	0	0	0	0	0	0		0.291532
GH99	8.34481	0	0	0	0	0	0	0	0	0	22.7384	0.783783	3.11064	0	0	0	0	0	0	0		1.74888
GH101	0	0	0	0	0	0	0	0	0	0	0	0	0.777661	0	0	0	0	0	0	0		0.0388831
GH102	58.4137	48.2969	141.423	126.763	150.43	181.263	219.042	107.811	69.8425	16.6896	75.7947	35.2702	47.4373	114.125	245.808	162.423	115.75	136.949	181.853	195.961		121.567
GH103	91.7929	84.5196	306.416	195.907	263.252	302.106	194.704	231.023	78.2237	41.724	141.483	99.5405	130.647	131.683	421.385	135.353	189.41	161.849	334.015	190.937		186.298
GH104	0	12.0742	47.1409	23.0478	37.6074	45.3159	0	7.70078	33.5244	41.724	20.2119	0.783783	3.11064	35.1154	43.8943	27.0706	15.7842	33.1997	29.6902	40.1972		24.8597
GH105	41.724	24.1485	23.5705	34.5718	75.2148	60.4211	12.169	23.1023	108.954	16.6896	492.666	22.7297	44.3267	114.125	324.818	257.17	142.057	157.699	129.895	155.764		113.091
GH106	0	0	0	0	0	15.1053	0	15.4016	13.9685	0	202.119	18.8108	28.7735	0	26.3366	0	5.26139	16.5999	25.9789	5.02465		18.669
GH108	0	0	0	0	0	30.2106	0	46.2047	47.4929	8.34481	58.1093	10.1892	13.9979	43.8943	105.346	40.6058	52.6139	82.9993	40.8241	65.3204		32.3077
GH109	0	0	0	34.5718	0	0	12.169	0	5.5874	0	164.222	3.13513	12.4426	0	35.1154	0	5.26139	4.14996	18.5564	15.0739		15.5142
GH110	0	0	0	0	0	0	0	0	0	0	22.7384	0	0	0	8.77886	0	0	4.14996	0	5.02465		2.03459
GH112	0	0	0	0	0	0	0	0	30.7307	0	5.05298	0	2.33298	0	0	0	15.7842	4.14996	0	0		2.90254
GH113	0	0	0	0	0	0	0	0	0	0	0	3.13513	3.88831	0	0	0	5.26139	0	0	10.0493		1.11671
GH114	0	0	0	0	0	0	0	7.70078	0	0	5.05298	3.91892	7.77661	0	17.5577	0	0	0	3.71128	0		2.28591
GH115	0	0	0	57.6196	0	0	0	7.70078	8.38111	0	138.957	15.6757	22.5522	0	35.1154	0	0	8.29993	11.1338	0		15.2718
GH116	0	0	0	0	0	0	0	0	0	0	25.2649	7.83783	6.99895	0	0	0	10.5228	0	7.42255	0		2.90235
GH117	0	0	0	0	0	0	0	0	2.7937	0	42.9503	0.783783	3.88831	0	26.3366	0	0	4.14996	7.42255	0		4.41626
GH119	0	0	0	0	0	0	0	0	0	0	0	0	0	0	0	0	10.5228	0	0	0		0.526139
GH120	0	0	0	0	0	0	0	0	11.1748	0	0	0	0	0	0	0	0	0	0	0		0.55874
GH121	0	0	0	0	37.6074	0	0	23.1023	0	0	0	3.91892	2.33298	0	0	0	0	0	0	0		3.34808
GH122	0	12.0742	0	0	0	0	0	0	0	0	0	0	0	0	0	0	0	0	0	0		0.603712
GH123	0	0	0	11.5239	0	0	0	0	2.7937	0	68.2152	2.35135	2.33298	0	17.5577	0	5.26139	4.14996	7.42255	0		6.08044
GH125	0	0	47.1409	34.5718	18.8037	45.3159	0	61.6062	5.5874	0	113.692	3.91892	13.9979	17.5577	26.3366	13.5353	26.3069	24.8998	7.42255	10.0493		23.5371
GH126	0	0	23.5705	0	0	0	0	0	0	0	0	0	0.777661	0	0	0	5.26139	0	0	0		1.48047
GH127	33.3792	24.1485	47.1409	46.0957	94.0185	60.4211	24.338	30.8031	114.542	8.34481	154.116	39.1892	37.3277	105.346	175.577	135.353	89.4436	161.849	33.4015	170.838		79.2836
GH128	0	0	0	0	0	0	0	0	2.7937	0	15.1589	2.35135	0.777661	0	8.77886	0	0	0	0	0		1.49303
GH129	0	0	0	0	0	0	0	0	2.7937	0	2.52649	0	0	0	0	0	0	0	0	0		0.26601
GH130	0	0	23.5705	46.0957	0	30.2106	24.338	38.5039	5.5874	0	237.49	29.7838	31.1064	8.77886	26.3366	0	15.7842	12.4499	18.5564	15.0739		28.1833
GH132	0	0	0	0	0	15.1053	0	0	0	0	0	0	0	0	0	0	0	0	0	0		0.755264
GH133	16.6896	0	0	0	0	0	0	15.4016	22.3496	0	138.957	32.1351	24.1075	0	0	0	10.5228	0	3.71128	0		13.1937
GH135	0	0	0	0	0	0	0	7.70078	0	0	0	0	0	0	0	0	0	0	0	0		0.385039
AA1	8.34481	24.1485	47.1409	11.5239	37.6074	0	24.338	15.4016	2.7937	0	5.05298	1.56757	2.33298	0	0	13.5353	0	0	7.42255	0		10.0605
AA2	50.0688	24.1485	70.7114	80.6675	150.43	45.3159	24.338	92.4093	89.3985	16.6896	58.1093	36.8378	38.8831	237.029	307.26	175.959	152.58	112.049	129.895	170.838		103.181
AA3	208.62	217.336	471.409	322.67	357.27	407.843	462.422	338.834	120.129	66.7585	313.285	256.297	206.08	201.914	737.424	135.353	389.343	228.248	549.269	165.813		307.816
AA4	0	0	0	0	0	120.842	0	0	0	0	5.05298	6.27027	4.66597	0	0	0	0	4.14996	3.71128	5.02465		7.48587
AA5	0	0	0	0	0	0	0	0	0	0	0	0	0	0	8.77886	0	10.5228	0	0	0		0.965082
AA6	41.724	36.2227	70.7114	149.811	131.626	0	121.69	192.519	58.6677	25.0344	73.2682	37.6216	38.1054	96.5675	158.019	81.2117	73.6594	103.749	141.029	95.4683		86.3353
AA7	0	0	0	0	0	0	0	0	5.5874	0	10.106	90.1351	24.1075	8.77886	35.1154	0	5.26139	0	25.9789	10.0493		10.756
AA8	100.138	84.5196	259.275	242.002	150.43	135.948	292.056	246.425	47.4929	41.724	229.911	119.919	87.8757	114.125	412.606	67.6764	205.194	82.9993	397.107	80.3943		169.891
AA9	0	0	0	0	0	0	0	0	0	0	0	0.783783	0	0	0	0	0	0	0	0		0.0391892
AA10	8.34481	36.2227	23.5705	46.0957	37.6074	45.3159	158.197	38.5039	36.3181	0	22.7384	11.7567	2.33298	87.7886	96.5675	54.1411	57.8752	49.7996	44.5353	25.1232		44.1417
AA12	58.4137	36.2227	212.134	161.335	150.43	151.053	255.549	138.614	22.3496	8.34481	88.4272	100.324	59.1023	79.0097	219.472	54.1411	73.6594	70.5494	144.74	50.2465		106.706
PL0	25.0344	12.0742	23.5705	23.0478	37.6074	30.2106	0	7.70078	8.38111	16.6896	80.8477	7.05405	17.1085	17.5577	52.6732	27.0706	21.0455	29.0497	22.2677	25.1232		24.2057
PL1	8.34481	0	0	23.0478	18.8037	15.1053	0	7.70078	0	0	277.914	58	61.4352	0	26.3366	13.5353	15.7842	8.29993	37.1128	0		28.571
PL2	8.34481	0	0	0	0	0	0	0	0	0	2.52649	0	0.777661	0	8.77886	13.5353	10.5228	8.29993	0	15.0739		3.39299
PL3	0	0	0	0	0	0	0	0	0	0	0	5.48648	3.11064	0	0	0	5.26139	0	0	0		0.692926
PL4	0	0	0	0	0	0	0	0	0	0	0	0	0	0	0	13.5353	0	8.29993	0	5.02465		1.34299
PL5	8.34481	12.0742	94.2818	34.5718	18.8037	75.5264	97.352	23.1023	13.9685	0	12.6325	0	2.33298	26.3366	122.904	0	52.6139	20.7498	59.3804	45.2218		36.0099
PL6	0	0	0	11.5239	0	0	36.507	0	0	0	63.1623	3.13513	1.55532	0	8.77886	0	5.26139	0	3.71128	0		6.68176
PL7	8.34481	12.0742	0	80.6675	37.6074	60.4211	85.183	38.5039	19.5559	0	35.3709	2.35135	3.88831	17.5577	61.452	0	31.5683	16.5999	44.5353	15.0739		28.5378
PL8	0	0	0	0	0	0	0	0	0	0	42.9503	3.91892	5.44363	0	8.77886	0	5.26139	4.14996	0	5.02465		3.77639
PL9	25.0344	24.1485	47.1409	11.5239	75.2148	30.2106	0	23.1023	19.5559	8.34481	50.5298	8.62162	10.8873	35.1154	43.8943	67.6764	68.398	41.4996	11.1338	60.2958		33.1164
PL10	0	0	0	11.5239	0	0	0	0	2.7937	0	27.7914	15.6757	17.8862	0	8.77886	0	0	4.14996	22.2677	5.02465		5.7946
PL11	0	0	0	11.5239	0	0	0	0	11.1748	0	121.272	24.2973	34.2171	8.77886	17.5577	0	36.8297	0	25.9789	0		14.5815
PL12	0	12.0742	23.5705	0	18.8037	30.2106	0	0	2.7937	8.34481	50.5298	13.3243	5.44363	0	0	0	0	0	3.71128	0		8.44032
PL13	0	0	0	0	0	0	0	0	0	0	15.1589	0	0	0	0	0	0	0	0	0		0.757947
PL14	0	12.0742	0	0	18.8037	0	0	0	0	0	0	0.783783	0.777661	0	0	0	0	0	0	0		1.62197
PL15	0	0	0	0	0	0	12.169	0	0	0	22.7384	0.783783	0	0	0	0	0	0	3.71128	0		1.97012
PL17	41.724	24.1485	23.5705	11.5239	37.6074	15.1053	12.169	0	22.3496	8.34481	42.9503	1.56757	0.777661	8.77886	0	67.6764	0	8.29993	14.8451	20.0986		18.0769
PL21	0	0	0	0	0	0	0	0	0	0	5.05298	0	0	0	0	0	0	0	0	0		0.252649
PL22	33.3792	24.1485	23.5705	23.0478	56.4111	75.5264	0	30.8031	61.4614	8.34481	20.2119	2.35135	7.77661	43.8943	158.019	108.282	47.3525	112.049	33.4015	100.493		48.5262
GT0	75.1033	84.5196	212.134	172.859	94.0185	151.053	352.901	207.921	100.573	33.3792	262.755	93.2702	91.764	166.798	456.501	121.818	315.683	199.198	319.17	190.937		185.118
GT1	75.1033	24.1485	23.5705	115.239	75.2148	45.3159	36.507	84.7086	36.3181	8.34481	106.113	99.5405	77.7661	52.6732	193.135	135.353	121.012	82.9993	141.029	80.3943		80.7242
GT2	625.861	627.86	1319.95	1394.39	1353.87	1374.58	1289.91	1547.86	1139.83	225.31	1844.34	838.648	909.086	1624.09	2861.91	1610.7	1562.63	1377.79	1781.41	1477.25		1339.36
GT3	8.34481	0	0	0	0	0	0	15.4016	2.7937	0	128.851	7.83783	4.66597	0	17.5577	13.5353	0	0	0	0		9.94939
GT4	317.103	398.45	1343.52	1014.11	940.185	981.843	1070.87	1332.23	692.838	133.517	1088.92	808.08	793.214	1114.92	1966.46	1042.22	1331.13	1108.04	1462.24	1095.37		1001.76
GT5	50.0688	96.5939	94.2818	115.239	131.626	105.737	97.352	107.811	134.098	16.6896	159.169	72.1081	79.3214	210.693	254.587	108.282	115.75	120.349	155.874	165.813		119.572
GT7	8.34481	24.1485	0	0	0	0	12.169	0	0	0	2.52649	0	0	0	0	0	0	0	0	0		2.35944
GT8	58.4137	36.2227	47.1409	46.0957	112.822	60.4211	36.507	61.6062	47.4929	25.0344	32.8444	4.7027	10.8873	96.5675	114.125	121.818	105.228	116.199	70.5143	160.789		68.2716
GT9	200.275	181.113	447.839	403.337	601.719	438.053	365.07	477.448	290.545	91.7929	346.129	112.865	140.757	509.174	965.675	649.693	557.707	414.996	486.177	522.563		410.146
GT10	0	0	0	0	0	0	0	0	0	0	12.6325	0	0.777661	0	0	0	0	0	0	0		0.670506
GT11	0	0	0	0	0	0	0	0	11.1748	0	60.6358	6.27027	1.55532	0	8.77886	0	5.26139	0	11.1338	0		5.24051
GT14	8.34481	12.0742	23.5705	11.5239	0	0	0	15.4016	0	0	0	1.56757	4.66597	0	8.77886	0	0	0	11.1338	5.02465		5.10429
GT15	0	0	0	0	18.8037	0	0	0	0	0	0	0	0	0	0	0	0	0	0	0		0.940185
GT16	8.34481	0	0	0	0	0	0	0	0	0	0	0	0	0	0	0	0	0	0	0		0.41724
GT17	0	0	0	0	0	15.1053	0	7.70078	25.1433	8.34481	5.05298	0	0.777661	8.77886	17.5577	13.5353	21.0455	8.29993	7.42255	10.0493		7.4407
GT19	58.4137	48.2969	141.423	207.431	150.43	105.737	133.859	146.315	100.573	50.0688	194.54	76.027	112.761	193.135	342.376	203.029	168.364	132.799	189.275	200.986		147.792
GT20	41.724	48.2969	141.423	34.5718	112.822	166.158	73.014	231.023	58.6677	33.3792	113.692	175.567	166.42	149.241	219.472	148.888	121.012	145.249	141.029	140.69		123.117
GT21	8.34481	12.0742	47.1409	11.5239	0	15.1053	0	15.4016	0	0	5.05298	7.83783	5.44363	0	17.5577	13.5353	10.5228	4.14996	18.5564	0		9.61236
GT22	16.6896	0	0	0	18.8037	0	0	0	0	0	0	0	0.777661	0	0	13.5353	0	0	0	0		2.49031
GT24	25.0344	0	0	0	0	0	0	0	0	0	0	3.91892	0.777661	0	0	0	0	0	0	0		1.48655
GT25	41.724	60.3712	23.5705	11.5239	18.8037	30.2106	0	30.8031	30.7307	58.4137	25.2649	0	8.55427	17.5577	61.452	81.2117	52.6139	70.5494	55.6692	65.3204		37.2172
GT26	116.827	120.742	212.134	92.1914	188.037	105.737	48.676	161.716	103.367	41.724	138.957	138.73	108.873	219.472	263.366	270.706	163.103	161.849	222.677	195.961		153.742
GT27	58.4137	72.4454	0	0	18.8037	0	0	0	0	0	2.52649	1.56757	3.11064	0	0	0	0	0	0	0		7.84337
GT28	83.4481	72.4454	141.423	184.383	188.037	302.106	146.028	146.315	114.542	25.0344	224.858	137.946	170.308	228.25	316.039	175.959	199.933	136.949	204.12	200.986		169.955
GT30	58.4137	72.4454	164.993	172.859	169.233	226.579	170.366	231.023	128.51	25.0344	202.119	86.2162	85.5427	122.904	333.597	189.494	147.319	157.699	170.719	206.01		156.054
GT31	16.6896	36.2227	0	0	0	0	0	0	0	0	0	0	0	0	0	0	0	0	0	0		2.64562
GT32	8.34481	24.1485	47.1409	0	0	15.1053	0	7.70078	11.1748	0	25.2649	2.35135	9.33193	8.77886	43.8943	13.5353	26.3069	20.7498	37.1128	45.2218		17.3082
GT33	0	24.1485	0	0	0	0	0	0	0	0	0	0	0	0	0	0	0	0	0	0		1.20742
GT35	216.965	120.742	329.986	288.098	413.682	347.422	182.535	246.425	382.737	50.0688	293.073	219.459	149.311	456.501	509.174	527.876	347.251	315.397	237.522	366.799		300.051
GT39	16.6896	24.1485	0	11.5239	0	0	0	23.1023	11.1748	0	0	25.8648	20.2192	8.77886	8.77886	0	5.26139	4.14996	0	0		7.98461
GT41	25.0344	36.2227	47.1409	11.5239	18.8037	15.1053	36.507	69.307	11.1748	0	0	46.2432	29.5511	17.5577	79.0097	0	89.4436	58.0995	74.2255	55.2711		36.0111
GT43	0	0	0	0	0	0	12.169	0	0	0	0	0	0	0	0	0	0	0	3.71128	0		0.794014
GT44	0	0	0	0	0	0	73.014	0	0	0	0	0	0.777661	0	17.5577	13.5353	0	8.29993	14.8451	5.02465		6.65272
GT47	16.6896	0	0	0	0	0	0	0	0	0	0	0	0	0	0	0	0	0	0	0		0.834481
GT48	0	0	0	0	0	0	0	15.4016	0	0	0	0.783783	0.777661	0	0	40.6058	0	0	0	0		2.87844
GT50	8.34481	12.0742	0	0	0	0	0	0	0	0	0	0	0.777661	0	0	0	0	0	0	0		1.05984
GT51	241.999	277.707	636.402	587.72	658.13	604.211	596.281	562.157	419.055	83.4481	768.053	485.946	469.707	781.319	1158.81	622.623	605.059	742.843	805.347	778.82		594.282
GT52	0	0	0	0	0	0	0	0	0	0	0	0	0	0	0	0	0	4.14996	0	0		0.207498
GT53	0	0	0	0	0	0	0	0	0	0	0	16.4594	7.77661	0	0	0	0	0	0	0		1.2118
GT54	8.34481	24.1485	0	0	0	0	0	0	0	0	0	0	0	0	0	0	0	0	0	0		1.62466
GT55	0	0	0	0	0	0	0	0	0	0	0	0.783783	0	0	0	0	0	0	0	0		0.0391892
GT56	25.0344	48.2969	70.7114	92.1914	112.822	105.737	24.338	100.11	78.2237	16.6896	22.7384	0.783783	5.44363	158.019	219.472	135.353	99.9663	128.649	63.0917	160.789		83.423
GT57	16.6896	12.0742	0	11.5239	0	0	0	0	0	0	0	0.783783	0	0	0	0	0	0	0	0		2.05358
GT58	8.34481	0	0	0	0	0	0	0	0	0	0	0.783783	0	0	0	13.5353	0	0	0	0		1.13319
GT60	0	12.0742	0	11.5239	0	45.3159	0	7.70078	5.5874	0	2.52649	0.783783	0	0	17.5577	40.6058	15.7842	4.14996	3.71128	5.02465		8.6173
GT62	0	0	0	0	18.8037	0	0	0	0	0	2.52649	0.783783	1.55532	0	0	0	0	0	0	0		1.18347
GT64	8.34481	0	0	0	0	0	0	0	0	0	0	0	0	0	0	0	0	0	0	0		0.41724
GT65	8.34481	12.0742	0	0	0	0	0	0	0	0	0	0	0	0	0	0	0	0	0	0		1.02095
GT66	25.0344	12.0742	0	0	0	15.1053	0	0	0	0	0	2.35135	0	0	0	13.5353	0	0	0	0		3.40503
GT69	0	0	0	0	0	0	0	0	0	0	0	0	0	0	0	0	0	0	0	5.02465		0.251232
GT71	0	0	0	0	0	0	0	0	0	0	0	0	0	0	0	0	0	0	3.71128	0		0.185564
GT73	33.3792	12.0742	47.1409	34.5718	18.8037	15.1053	12.169	46.2047	11.1748	8.34481	30.3179	1.56757	0	43.8943	140.462	81.2117	47.3525	41.4996	85.3594	45.2218		37.7927
GT76	0	0	0	0	0	0	0	0	2.7937	0	0	0	1.55532	0	0	0	0	0	0	0		0.217451
GT81	33.3792	36.2227	94.2818	57.6196	0	30.2106	12.169	38.5039	2.7937	16.6896	2.52649	18.8108	9.33193	26.3366	61.452	27.0706	21.0455	33.1997	22.2677	5.02465		27.4468
GT83	100.138	96.5939	306.416	242.002	432.485	151.053	535.436	246.425	97.7796	25.0344	176.854	64.2702	73.1002	140.462	342.376	135.353	210.455	165.999	285.768	211.035		201.952
GT84	50.0688	48.2969	164.993	92.1914	188.037	271.895	158.197	161.716	25.1433	16.6896	27.7914	56.4324	45.882	17.5577	26.3366	0	15.7842	4.14996	51.9579	5.02465		71.4073
GT85	0	0	0	0	0	0	0	0	0	0	0	5.48648	2.33298	0	0	0	0	0	0	0		0.390973
GT87	8.34481	0	0	0	0	0	0	0	0	0	0	23.5135	14.7756	0	0	0	0	0	0	0		2.33169
GT89	0	0	0	0	0	0	0	0	2.7937	0	0	11.7567	5.44363	0	0	0	0	0	0	0		0.999704
GT90	0	12.0742	0	0	0	0	0	0	0	0	0	0	0.777661	0	0	0	0	0	0	0		0.642595
GT92	0	0	0	0	0	0	0	0	0	0	0	0.783783	0	0	0	0	0	0	0	0		0.0391892
GT94	0	0	0	0	0	0	0	0	0	0	0	1.56757	3.11064	0	0	0	0	0	0	0		0.233911
GT99	0	0	0	0	0	0	12.169	0	0	0	2.52649	0	0	8.77886	8.77886	0	5.26139	8.29993	11.1338	5.02465		3.09865
CBM2	8.34481	0	0	0	0	0	0	7.70078	0	0	0	3.91892	0.777661	0	0	0	0	0	0	0		1.03711
CBM3	0	0	0	0	0	0	0	0	0	0	0	0.783783	1.55532	8.77886	0	0	0	0	0	0		0.555898
CBM4	0	0	0	0	0	0	0	0	8.38111	0	20.2119	0.783783	1.55532	0	0	13.5353	0	0	0	0		2.22337
CBM5	8.34481	0	0	23.0478	18.8037	15.1053	12.169	30.8031	36.3181	0	20.2119	3.91892	1.55532	52.6732	35.1154	40.6058	31.5683	45.6496	18.5564	50.2465		22.2347
CBM6	0	0	0	0	0	0	0	0	8.38111	0	17.6854	3.91892	3.88831	0	0	0	0	0	0	0		1.69369
CBM9	0	0	0	0	0	0	0	0	8.38111	0	15.1589	7.05405	3.11064	0	8.77886	0	15.7842	0	7.42255	0		3.28452
CBM10	0	0	0	0	0	0	0	0	0	0	0	0	0.777661	0	0	0	0	0	0	0		0.0388831
CBM11	0	0	0	0	0	0	0	0	0	0	0	1.56757	0.777661	0	0	0	0	0	0	0		0.117261
CBM12	0	0	0	11.5239	18.8037	0	36.507	23.1023	0	0	5.05298	2.35135	0	8.77886	8.77886	0	10.5228	0	11.1338	0		6.82778
CBM13	0	0	0	0	0	0	0	15.4016	2.7937	0	2.52649	8.62162	9.33193	0	0	0	0	0	0	0		1.93376
CBM14	25.0344	0	0	0	0	0	0	0	0	0	0	0	0	0	0	0	0	0	0	0		1.25172
CBM16	0	0	0	0	0	0	0	7.70078	0	0	0	0.783783	0	0	0	0	0	0	0	0		0.424228
CBM20	0	12.0742	0	0	0	0	0	0	0	0	75.7947	0.783783	0.777661	0	0	0	5.26139	0	0	5.02465		4.98582
CBM21	0	0	0	0	0	0	0	0	0	0	0	0.783783	0	0	0	0	0	0	0	0		0.0391892
CBM22	0	0	0	0	0	0	0	0	2.7937	0	32.8444	11.7567	4.66597	0	0	0	5.26139	0	0	0		2.86611
CBM25	0	0	0	0	0	0	0	0	0	0	0	0	0.777661	0	0	0	0	0	0	0		0.0388831
CBM30	0	0	0	0	0	0	0	0	0	0	0	3.13513	2.33298	0	0	0	0	0	0	0		0.273406
CBM32	0	0	0	46.0957	0	0	36.507	7.70078	2.7937	0	116.219	10.1892	17.8862	17.5577	79.0097	0	21.0455	37.3497	66.803	30.1479		24.4652
CBM34	0	0	0	23.0478	18.8037	0	0	15.4016	50.2866	0	27.7914	2.35135	3.88831	96.5675	79.0097	54.1411	73.6594	74.6993	33.4015	75.3697		31.421
CBM35	8.34481	0	0	0	0	0	0	7.70078	0	0	7.57947	0.783783	2.33298	8.77886	8.77886	13.5353	15.7842	8.29993	0	5.02465		4.34718
CBM38	0	0	0	0	0	0	0	0	0	0	0	3.13513	0	0	0	0	0	0	0	0		0.156757
CBM41	33.3792	12.0742	70.7114	23.0478	56.4111	60.4211	36.507	246.425	27.937	25.0344	58.1093	33.7027	21.7745	52.6732	61.452	27.0706	31.5683	16.5999	89.0707	40.1972		51.2083
CBM42	0	0	0	0	0	0	0	0	0	0	0	0	0.777661	0	0	0	0	0	0	0		0.0388831
CBM45	0	0	0	0	0	0	0	0	0	0	0	0.783783	0	0	0	0	0	0	0	0		0.0391892
CBM46	0	0	0	0	0	0	0	0	0	0	0	0	1.55532	0	0	0	0	0	0	0		0.0777661
CBM47	0	0	0	0	0	0	0	0	0	0	0	2.35135	0.777661	0	0	0	0	0	0	0		0.156451
CBM48	91.7929	72.4454	235.705	184.383	188.037	241.685	206.873	246.425	164.828	58.4137	232.437	153.622	99.5406	289.702	403.828	297.776	215.717	157.699	348.86	211.035		205.04
CBM50	141.862	108.668	377.127	368.766	338.467	271.895	328.563	300.33	229.084	108.482	343.603	49.3783	79.3214	447.722	798.876	649.693	410.388	444.046	623.495	462.267		344.102
CBM51	0	0	0	11.5239	0	0	12.169	7.70078	0	0	2.52649	4.7027	3.88831	0	0	0	0	4.14996	14.8451	5.02465		3.32655
CBM53	0	0	0	0	0	0	0	0	0	0	0	0.783783	0	0	0	0	0	0	0	0		0.0391892
CBM56	0	0	0	0	0	0	0	0	0	0	0	0	0.777661	0	0	0	0	0	0	0		0.0388831
CBM57	0	0	0	0	0	0	0	0	0	0	15.1589	0.783783	0	0	0	0	0	0	0	0		0.797136
CBM60	0	0	0	0	0	0	0	0	0	0	0	1.56757	0.777661	0	0	0	0	0	0	0		0.117261
CBM61	0	0	0	0	0	0	0	0	0	0	0	0	1.55532	0	8.77886	0	0	0	7.42255	0		0.887837
CBM62	0	0	0	0	0	0	0	0	0	0	12.6325	0	0.777661	0	0	0	0	0	0	0		0.670506
CBM63	0	0	0	0	0	0	0	7.70078	0	0	0	0	0	0	0	0	0	0	0	0		0.385039
CBM66	0	0	0	0	0	0	0	7.70078	2.7937	0	10.106	0	0.777661	0	0	0	10.5228	0	3.71128	0		1.78061
CBM67	0	0	0	0	0	0	0	0	2.7937	0	78.3212	6.27027	6.22129	0	0	0	0	0	7.42255	0		5.05145
CBM73	8.34481	0	0	11.5239	18.8037	0	12.169	7.70078	33.5244	0	27.7914	0	2.33298	35.1154	87.7886	81.2117	47.3525	70.5494	48.2466	55.2711		27.3863

## Sheet: Herb insects_most abundant
CAZy	Agrotis_adult2035265002	Anoplophora_larvae2084038013	C.eduarduli3300007052	C.pallens3300007140	C.persimilis3300007083	C.simillimus3300007068	C.minutus3300007095	C.angustus3300006995	C.umbraculatus3300007190	C.pusillus3300007042	C.persimplex3300007192	C.atratus3300007129	C.spinosus3300007067	C.rohweri3300007188	C.grandinosus3300007142	C.pellans3300007139	C.clypeatus3300007080	C.maculatus3300007141	C.varians3300002934	N.cornigerNc150crop3300001542	N.cornigerNc150midgut3300001466	N.corniger1P1Nc150_3300001541	N.corniger2P1Nc150_3300002238	N.cornigerNc150P3_3300002119	N.corniger1P4Nc150_3300002308	N.corniger2P4Nc150_3300001345	N.cornigerP5Nc150_3300001343	C.ugandensis_crop3300001474	C.ugandensis_Cu122midgut3300001468	C.ugandensis1Cu122P1_3300001544	C.ugandensis2Cu122P1_3300002185	C.ugandensisCu122P3_3300002127	C.ugandensisCu122P4_3300002125	C.ugandensisCu122P5_3300002175	CornitermesCo191P1_3300002552	CornitermesCo191P3_3300002450	CornitermesCo191P4_3300002834	T.hospesTh196P1_3300002508	T.hospes2Th196P3_3300002469	T.hospesTh196P4_3300002462	L.labralis1P1_3300010162	L.labralis2P1_3300010369	L.labralis288P4_3300010882	E.neotenicusP4_3300009784	M.parvusP1_3300002507	M.parvusP3_3300002449	N.taracuaP1_3300002501	N.taracua2P3_3300002505	N.taracuaP4_3300002504
CE0	41.5852	53.1535	38.4312	20.1064	19.2276	21.9531	16.7935	21.8861	16.0793	30.9325	11.174	20.762	10.9972	23.0289	22.5375	10.1027	29.5965	13.1072	28.4845	1.87494	2.35951	1.84462	0.5521	16.434	8.48702	6.00153	0	0	0	9.1294	4.18291	12.7378	19.6804	28.3791	13.5731	21.3872	6.66563	1.16641	43.3567	39.2846	30.7483	25.4624	32.718	30.7792	1.95674	159.891	6.72477	36.3996	17.9993
CE1	41.5852	123.012	6.40521	13.4043	9.61381	16.4648	16.7935	0	2.29705	15.4662	11.174	5.1905	10.9972	2.09354	16.0982	10.1027	4.93274	9.83039	3.16495	0	0	0	0.27605	50.049	8.48702	9.00229	1.78004	0	0	14.9113	6.83208	22.2095	37.9137	43.4033	13.2715	19.0108	5.925	1.16641	58.145	52.8046	54.2366	41.6345	31.58	30.4446	2.23628	51.4186	7.01715	38.7632	22.4991
CE2	0	0	6.40521	0	0	0	8.39676	0	0	0	0	0	5.49858	0	0	0	9.86548	0	0	0	0	0	0	0	0.273775	3.00076	0.890019	0	0	0.608626	0.27886	0.653221	0.868252	0.476959	0	1.01844	0.317411	0	0.672197	1.02038	0.64059	0.344087	1.13802	3.68012	0	0	0	0	1.05878
CE3	0	4.55602	19.2156	6.70214	4.80691	0	0	21.8861	0	0	2.23481	0	0	0	3.21965	6.73516	0	6.5536	3.16495	0	0	0	0	1.494	1.36887	0	0	0	0	0.608626	0.27886	2.28627	4.34126	8.82375	4.826	6.4501	2.01027	0	4.03318	11.7344	8.11413	7.22582	9.95767	9.03302	0	4.22619	0	5.67267	0.264695
CE4	415.852	147.311	140.915	77.0746	120.173	60.3709	109.158	65.6584	41.3469	170.129	42.4613	51.905	120.969	46.0579	74.0519	60.6165	54.2602	81.9199	44.3093	0	0	12.9124	3.8647	77.688	27.925	40.5103	5.34011	0	0	55.6893	25.5157	32.9877	49.7798	58.666	68.1672	60.7667	18.9388	6.99844	72.9334	76.0183	226.769	185.463	135.993	122.448	6.14976	85.9325	51.7515	59.563	48.1745
CE5	0	0	0	0	0	0	0	0	2.29705	0	0	0	0	0	0	0	0	0	0	0	0	0	0	0	0	0	0	0	0	0	0	0	0	0	0.301625	0.339479	0.105804	0	0.336098	0	7.9006	3.09678	0.284505	3.01101	0	0	0.292381	0.472722	0.264695
CE6	0	1.51867	0	0	0	0	0	0	0	0	0	0	0	0	0	0	0	0	0	0	0	0	0.27605	51.543	7.93947	13.5034	2.67006	0	0	0.304313	0.13943	0	0.289417	0	2.11137	2.37635	0.740625	0.583203	3.36098	3.06114	0.854119	0.344087	2.27604	1.00367	1.11814	32.4008	0.584763	1.41817	1.05878
CE7	0	21.2614	12.8104	36.8618	9.61381	10.9765	16.7935	43.7723	4.5941	15.4662	4.46961	12.9763	10.9972	14.6548	19.3179	16.8379	19.731	6.5536	6.3299	0	0	0	0.5521	1.494	2.1902	1.50038	0	0	0	6.08626	2.7886	1.95966	2.89417	3.33872	11.7634	8.48697	2.64509	0.874805	16.4688	7.65285	22.8477	22.7097	13.0872	9.70213	0	3.52182	1.16953	3.30906	0.794085
CE8	41.5852	7.59336	0	0	0	0	0	0	0	0	0	2.59525	0	0	0	0	0	0	0	0	0	0	0	2.241	2.46397	3.00076	0.890019	0	0	0	0	0.32661	1.44709	2.14632	7.84225	7.12905	2.22188	0.291602	7.05807	7.65285	4.2706	4.12904	15.6478	9.03302	0	7.04365	1.75429	2.83633	7.94085
CE9	207.926	100.232	25.6208	23.4575	33.6483	27.4413	41.9838	87.5446	20.6734	54.1318	17.8785	20.762	27.4929	23.0289	35.4161	20.2055	24.6637	22.9376	18.9897	0.93747	0	1.84462	0	76.941	12.3199	10.5027	2.67006	0	0	20.6933	9.48125	4.57255	13.6026	20.2708	34.3852	43.1138	13.4371	1.74961	55.1201	49.9986	72.8137	58.8388	65.4361	53.1944	3.91349	117.629	15.2038	21.7452	18.5287
CE11	249.511	101.751	185.751	117.288	134.593	142.695	167.935	350.178	71.2085	208.794	93.8619	101.215	142.963	98.3963	148.104	107.763	118.386	124.518	104.443	0	0	1.84462	0.5521	45.567	16.974	16.5042	7.12015	0	0	10.9553	5.01949	34.6207	46.0173	33.6256	17.4942	22.7451	7.08884	1.45801	48.0621	54.3352	51.8878	38.5377	63.4446	57.5437	1.67721	47.8968	4.6781	33.5633	31.4987
CE12	166.341	24.2988	12.8104	10.0532	14.4207	16.4648	12.5951	43.7723	4.5941	23.1993	8.93923	5.1905	10.9972	0	16.0982	0	4.93274	3.2768	3.16495	0	0	0	0.5521	15.687	2.73775	4.50115	1.78004	0	0	0	0	0.979831	0.868252	1.90784	3.6195	3.73427	1.16384	0	3.69708	4.33661	3.63001	2.40861	12.8027	9.36757	0.279535	8.45238	1.75429	4.72722	3.44104
CE14	0	77.4523	44.8364	36.8618	19.2276	38.4178	37.7854	0	16.0793	38.6656	31.2873	28.5478	16.4958	14.6548	25.7572	6.73516	39.4619	22.9376	12.6598	0	0	1.84462	2.48445	18.675	3.55907	3.00076	3.56007	0	0	12.4768	5.71664	13.7176	10.419	14.7857	3.6195	5.43166	1.69286	0	22.1825	27.2952	50.393	38.8818	33.0025	30.1101	0.279535	15.496	1.46191	27.4179	17.9993
CE15	0	3.03734	0	10.0532	0	0	0	0	2.29705	0	0	2.59525	0	4.18708	3.21965	3.36758	4.93274	0	0	0	0	0	0	26.892	10.951	10.5027	0.890019	0	0	2.73882	1.25487	11.1048	13.892	15.9781	6.0325	9.84489	3.0683	0	36.9708	48.2129	14.3065	7.56991	29.0195	18.066	0	28.1746	0.292381	25.527	12.176
CE16	0	4.55602	25.6208	20.1064	14.4207	10.9765	12.5951	87.5446	6.89115	23.1993	8.93923	7.78576	10.9972	8.37416	19.3179	10.1027	9.86548	19.6608	12.6598	0	0	0	0	0	0	0	0	0	0	0	0	0	0	0.23848	0.301625	0	0	0	0	0	2.1353	0	0.284505	0.334556	0	0	0	0	0
GH0	83.1705	112.382	57.6469	60.3193	76.9105	43.9061	71.3725	65.6584	25.2675	131.463	37.9917	38.9288	54.9858	33.4966	51.5144	33.6758	69.0584	45.8752	31.6495	0.93747	0	1.84462	0.82815	44.82	19.9856	21.0053	6.23013	0	5.52411	24.0407	11.015	32.3344	40.8078	46.5035	55.499	60.0877	18.7272	3.49922	87.7217	94.3851	199.437	150.71	95.8781	11.3749	2.23628	81.7063	16.6657	76.1083	32.5575
GH1	4408.03	293.104	6.40521	0	4.80691	0	0	0	4.5941	7.73311	6.70442	0	5.49858	4.18708	3.21965	3.36758	9.86548	0	3.16495	20.6243	16.5166	51.6495	28.9853	153.135	36.6858	46.5118	14.2403	5.3763	2.76206	26.1709	11.991	15.0241	13.3132	29.0945	58.2136	58.3904	18.1982	27.4106	38.9874	26.785	93.9531	92.2152	56.6164	55.8709	22.6423	119.038	46.1963	17.018	22.2344
GH2	249.511	205.021	32.026	67.0214	28.8414	10.9765	71.3725	21.8861	22.9705	77.3311	31.2873	31.143	32.9915	54.432	54.734	47.1461	49.3274	32.768	9.49484	3.74988	7.07853	7.37849	1.6563	217.377	56.6714	52.5134	14.2403	2.68815	2.76206	58.4281	26.7706	41.1529	119.529	248.734	132.715	150.389	46.871	6.41524	181.829	203.056	184.917	153.463	336.569	310.134	5.59069	352.182	49.1201	117.235	110.113
GH3	623.778	367.519	198.561	134.043	139.4	87.8122	146.943	350.178	82.6938	231.993	82.6878	109.001	159.459	98.3963	186.74	121.233	78.9239	134.349	56.9691	0	0	9.22312	5.521	471.357	91.4408	100.526	22.2505	0	0	66.3403	30.3958	34.2941	84.7993	179.098	168.91	173.134	53.9598	6.99844	166.033	184.179	235.523	204.043	302.429	275.34	9.78371	505.03	56.722	112.981	107.466
GH4	998.045	34.9295	64.0521	36.8618	24.0345	43.9061	46.1822	153.203	22.9705	108.264	37.9917	2.59525	38.4901	6.28062	45.0751	16.8379	14.7982	32.768	18.9897	1.87494	4.71902	14.757	3.03655	171.063	33.1268	36.0092	4.45009	0	0	80.3387	36.8096	28.4151	26.0476	36.9644	79.3274	98.1094	30.5772	6.41524	122.34	60.2024	183.636	151.054	140.545	95.0139	9.50418	183.135	42.3953	32.6179	27.5283
GH5	41.5852	56.1909	6.40521	3.35107	4.80691	0	8.39676	0	0	0	0	5.1905	0	8.37416	3.21965	3.36758	4.93274	0	3.16495	0	0	0	0.27605	532.611	73.6455	103.526	18.6904	0	0	16.7372	7.66866	27.7619	49.2009	66.0589	169.815	199.274	62.1067	3.20762	84.3607	68.1103	58.2936	44.0431	94.1711	95.0139	19.0084	628.293	17.5429	49.1631	55.3213
GH6	0	10.6307	0	0	0	0	0	0	0	0	0	0	0	0	0	0	0	0	0	0	0	0	0	0	0	0	0	0	0	0.91294	0.418291	0	0	0.23848	0	0	0	0	0	0	7.04649	6.53765	1.42252	1.67278	0	0	0.584763	0.472722	0
GH7	0	0	0	0	0	0	0	0	0	0	0	0	0	0	0	0	0	0	0	0	0	0	0	0	0	0	0	0	0	0	0	0	0.289417	0	0	0	0	0	0	0	0	0	0	0	0	0	0	0	0
GH8	0	24.2988	12.8104	6.70214	4.80691	0	8.39676	0	0	7.73311	6.70442	5.1905	5.49858	2.09354	3.21965	3.36758	4.93274	6.5536	0	0	0	1.84462	0.27605	63.495	7.11815	15.0038	0.890019	0	0	8.82508	4.04347	5.22577	3.76242	1.90784	18.0975	17.9924	5.60759	1.45801	13.4439	3.82642	19.4312	13.0753	3.98307	6.69112	3.07488	83.8194	8.18668	4.2545	3.17634
GH9	0	12.1494	0	0	0	0	0	0	0	0	2.23481	0	0	4.18708	3.21965	3.36758	0	3.2768	6.3299	1.87494	4.71902	5.53387	3.58865	143.424	36.1383	52.5134	9.7902	2.68815	0	14.607	6.69265	22.8627	51.5163	55.3273	43.434	39.719	12.379	5.83203	42.6845	55.3556	27.5454	26.1506	68.5656	49.8489	19.0084	170.456	12.28	27.4179	35.9985
GH10	0	31.8921	6.40521	0	0	0	0	0	0	0	0	0	0	0	0	0	0	0	0	0	0	11.0677	5.24495	374.994	66.8011	106.527	13.3503	0	0	30.127	13.8036	13.391	25.4687	45.7881	136.636	170.079	53.0076	4.95723	49.4065	33.4174	59.1478	52.9894	43.2447	48.1761	11.4609	347.956	25.1448	24.5816	14.5582
GH11	0	3.03734	0	0	0	0	0	0	0	0	0	0	0	0	0	0	0	0	0	0	0	0	0	189.738	32.3054	40.5103	3.56007	0	0	1.52157	0.697151	2.61288	6.07776	7.39287	24.4316	33.2689	10.3688	0	5.37757	3.57133	2.34883	2.06452	11.3802	7.36023	4.75209	167.639	1.16953	3.30906	4.76451
GH12	0	0	0	0	0	0	0	0	0	0	0	0	0	0	0	0	0	0	0	0	0	0	0	0	0	0	0	0	0	0	0	0	0	0	0	0	0	0	0	0.51019	0.21353	0.688173	0.284505	1.67278	0	0	0	0	0
GH13	499.023	1230.12	32.026	46.915	76.9105	32.9296	29.3887	109.431	32.1587	69.598	53.6354	54.5003	38.4901	29.3096	54.734	30.3082	59.1929	32.768	34.8144	8.43723	2.35951	23.9801	22.6361	707.409	160.158	186.047	55.1812	34.946	13.8103	131.463	60.2338	100.269	101.007	166.459	281.718	318.771	99.3496	26.2441	370.717	260.197	474.677	394.667	402.005	340.578	27.9535	533.204	80.6973	169.235	166.228
GH14	0	0	0	0	0	0	0	0	0	0	0	0	0	0	0	0	0	0	0	0	0	0	0	0	0	0	0	0	0	0	0	0	0	0	0	0	0	0	0	0	0	0	0	0.334556	0	0	0	0	0
GH15	0	88.083	0	0	0	0	0	0	0	0	0	2.59525	0	0	0	0	0	0	0	0.93747	0	0	0	0.747	0.54755	1.50038	0.890019	0	0	24.0407	11.015	2.61288	5.20951	4.05415	0	0.339479	0.105804	0	2.35269	1.78566	67.9025	47.484	8.81965	24.4226	0	0	3.2162	5.19995	3.17634
GH16	0	83.527	121.699	36.8618	62.4898	0	67.1741	109.431	32.1587	92.7974	35.7569	54.5003	87.9773	48.1514	74.0519	33.6758	44.3947	42.5984	37.9794	1.87494	2.35951	1.84462	0.82815	23.157	6.29682	6.00153	0.890019	0	0	9.73802	4.46177	19.9232	37.3348	51.2731	11.7634	10.1844	3.17411	3.49922	21.1742	41.5805	35.6595	29.2474	52.3489	50.1834	1.39767	54.9404	7.30954	14.6544	15.617
GH17	0	27.3361	0	6.70214	9.61381	10.9765	8.39676	43.7723	0	15.4662	6.70442	0	10.9972	0	9.65894	6.73516	0	6.5536	6.3299	0	0	0	0	0	0.273775	0	0	0	0	1.21725	0.557721	5.22577	3.76242	3.33872	0	0.678958	0.211607	0	2.01659	2.04076	7.68707	8.60217	9.95767	9.03302	0	0	0	1.41817	9.26433
GH18	41.5852	54.6722	32.026	23.4575	28.8414	0	12.5951	21.8861	25.2675	7.73311	26.8177	20.762	32.9915	31.4031	25.7572	26.9407	34.5292	19.6608	31.6495	8.43723	11.7975	12.9124	12.9744	48.555	13.415	19.505	12.4603	8.06445	8.28617	18.8674	8.64467	12.0846	17.6545	25.2788	23.2251	27.1583	8.46429	11.0809	29.2406	27.8053	91.6043	69.1614	58.608	50.8525	10.3428	73.9583	16.9581	16.5453	22.7638
GH19	0	12.1494	12.8104	10.0532	14.4207	16.4648	12.5951	43.7723	4.5941	23.1993	6.70442	5.1905	0	2.09354	6.4393	3.36758	4.93274	6.5536	3.16495	3.74988	9.43804	0	1.1042	2.988	1.0951	1.50038	1.78004	0	0	0.608626	0.27886	3.59272	5.78835	7.39287	3.31787	4.7527	1.48125	0.874805	4.03318	4.59171	16.8689	14.4516	0	12.3786	0	7.74801	0	2.36361	1.85287
GH20	207.926	77.4523	57.6469	56.9682	48.0691	21.9531	37.7854	153.203	32.1587	30.9325	22.3481	20.762	32.9915	41.8708	61.1733	40.411	34.5292	45.8752	34.8144	4.68735	0	9.22312	5.521	86.652	16.7003	21.0053	3.56007	2.68815	2.76206	14.3027	6.55322	16.3305	40.229	32.4332	37.0999	44.8112	13.9661	5.24883	30.9211	59.4371	43.7736	38.1936	69.1347	51.1871	6.4293	123.264	9.06382	30.2542	40.763
GH22	0	0	0	0	4.80691	0	0	0	0	0	0	0	0	0	3.21965	0	0	0	0	0.93747	0	0	1.1042	0	0.821325	1.50038	0.890019	0	2.76206	0.608626	0.27886	0.979831	0.868252	0.953919	0.904875	0.339479	0.105804	0.874805	0.336098	0.51019	0.64059	1.03226	0.853514	1.00367	1.39767	0	1.46191	0	1.32348
GH23	540.608	403.967	326.666	268.086	288.414	219.531	277.093	569.04	128.635	363.456	181.019	212.811	280.428	177.951	315.525	239.098	212.108	258.867	231.041	0.93747	2.35951	3.68925	3.03655	235.305	52.8386	90.0229	21.3604	0	0	61.7756	28.3043	58.1367	74.9591	80.3677	81.4387	88.604	27.6147	6.99844	109.568	102.548	221.217	186.151	174.117	162.26	4.19302	177.5	25.1448	95.4899	74.1146
GH24	41.5852	7.59336	147.32	63.6704	134.593	93.3005	138.547	131.317	39.0498	170.129	51.4006	38.9288	87.9773	0	132.006	104.395	29.5965	88.4735	94.9484	0	0	1.84462	2.2084	3.735	2.73775	1.50038	4.45009	0	0	1.82588	0.836581	4.24594	9.84019	9.77767	0.60325	1.01844	0.317411	0.583203	4.70538	3.31623	2.98942	2.40861	7.96613	10.0367	0.279535	3.52182	0.584763	2.36361	3.97043
GH25	83.1705	168.573	6.40521	3.35107	0	10.9765	12.5951	0	9.1882	15.4662	8.93923	7.78576	5.49858	64.8997	6.4393	6.73516	14.7982	6.5536	9.49484	0	0	0	0.82815	4.482	1.64265	1.50038	0.890019	0	0	2.43451	1.11544	3.59272	2.89417	5.24655	2.413	2.71583	0.846429	0.874805	4.70538	7.39775	20.4989	15.828	16.2168	14.3859	1.11814	4.93055	2.63143	6.14539	4.23512
GH26	0	9.11203	0	0	0	0	0	0	0	0	0	0	0	0	0	0	0	0	0	0.93747	0	0	0	81.423	11.7723	27.0069	1.78004	0	0	3.95607	1.81259	8.81848	11.8661	15.2627	20.2089	31.5715	9.83973	0	19.8298	22.7034	10.6765	7.22582	18.7773	18.7351	2.79535	105.655	0.584763	15.5998	8.99963
GH27	41.5852	4.55602	0	0	4.80691	0	4.19838	21.8861	2.29705	15.4662	4.46961	5.1905	10.9972	16.7483	3.21965	6.73516	0	3.2768	0	0	2.35951	0	1.1042	54.531	6.02305	9.00229	2.67006	0	0	11.5639	5.29835	5.22577	19.9698	48.8883	14.7796	18.3319	5.71339	1.45801	8.06636	17.6015	22.6342	19.957	50.0728	41.485	1.95674	45.0793	9.94097	7.09084	10.5878
GH28	166.341	18.2241	0	6.70214	0	0	0	0	4.5941	0	4.46961	0	0	0	0	0	0	0	0	0	0	0	0.5521	26.145	9.03457	13.5034	2.67006	0	0	6.08626	2.7886	2.61288	5.78835	12.4009	11.1601	12.9002	4.02054	2.04121	17.141	26.5299	19.6447	16.8602	40.9687	33.4556	0.838604	46.4881	6.14001	7.56356	12.7054
GH29	83.1705	28.8548	51.2416	50.2661	62.4898	27.4413	41.9838	109.431	29.8616	108.264	31.2873	38.9288	49.4873	50.2449	54.734	43.7786	64.1256	62.2592	18.9897	0	0	1.84462	1.6563	78.435	24.0922	6.00153	4.45009	0	0	40.4737	18.5442	37.8868	85.0887	107.554	48.26	41.0769	12.8022	0	91.7549	116.833	100.145	89.8066	119.776	81.2971	0.279535	104.246	15.4962	55.7813	48.7039
GH30	0	28.8548	0	6.70214	4.80691	0	8.39676	0	0	7.73311	6.70442	0	10.9972	4.18708	3.21965	0	0	6.5536	6.3299	0	0	0	0.27605	42.579	13.415	24.0061	6.23013	0	0	1.52157	0.697151	3.2661	16.4968	52.2271	14.1764	10.8633	3.38571	0.583203	14.7883	33.6725	15.8012	15.1398	61.7375	60.2201	1.95674	112.698	2.92381	8.98173	35.4691
GH31	499.023	116.938	51.2416	23.4575	43.2622	21.9531	50.3806	43.7723	13.7823	54.1318	26.8177	23.3573	60.4844	33.4966	61.1733	37.0434	29.5965	39.3216	47.4742	1.87494	7.07853	7.37849	2.48445	105.327	19.9856	15.0038	6.23013	2.68815	0	21.9106	10.039	22.8627	39.0713	94.6764	52.4827	58.3904	18.1982	0	65.5392	57.3963	61.4966	52.3012	76.2473	86.9846	6.14976	170.456	18.42	24.1088	29.9105
GH32	207.926	183.759	32.026	26.8086	24.0345	21.9531	29.3887	65.6584	20.6734	69.598	22.3481	23.3573	10.9972	23.0289	25.7572	30.3082	34.5292	22.9376	15.8247	0	0	3.68925	0.5521	3.735	3.01152	0	0	0	0	5.47764	2.50974	4.24594	7.81427	14.0703	4.52437	5.43166	1.69286	0	9.07466	11.9895	4.91119	4.81721	7.11262	6.02201	0.838604	4.22619	0.584763	6.61811	1.85287
GH33	0	47.0788	6.40521	30.1596	24.0345	16.4648	16.7935	0	22.9705	69.598	17.8785	36.3335	5.49858	6.28062	9.65894	10.1027	49.3274	26.2144	3.16495	0	0	0	0.27605	549.792	91.1671	120.031	7.12015	0	0	28.3011	12.967	66.3019	62.2247	30.7639	197.866	264.115	82.3152	0.874805	203.676	319.634	64.486	42.3227	142.537	59.2164	18.4493	795.228	2.04667	110.617	53.7331
GH35	415.852	28.8548	19.2156	13.4043	9.61381	38.4178	8.39676	65.6584	2.29705	23.1993	4.46961	2.59525	5.49858	6.28062	9.65894	6.73516	4.93274	3.2768	3.16495	0	0	1.84462	2.48445	20.916	9.58212	7.50191	3.56007	0	0	5.17332	2.37031	2.61288	7.23543	29.333	18.3991	10.1844	3.17411	0.291602	8.73856	9.69361	37.3677	37.8495	30.1575	29.7755	1.67721	16.9048	15.7886	5.67267	8.73494
GH36	291.097	74.4149	0	0	0	0	0	0	0	0	0	5.1905	0	0	0	0	0	0	0	0	0	3.68925	0.82815	29.133	7.39192	9.00229	2.67006	0	0	9.1294	4.18291	7.18543	16.4968	31.9563	22.0186	24.103	7.51205	0	0	27.8053	37.3677	27.871	47.5123	53.1944	0.279535	19.0178	6.14001	14.1817	9.26433
GH37	0	16.7054	12.8104	0	0	0	0	0	6.89115	0	4.46961	2.59525	0	10.4677	3.21965	3.36758	0	3.2768	6.3299	3.74988	0	1.84462	3.58865	0	2.73775	4.50115	5.34011	5.3763	11.0482	3.65176	1.67316	3.2661	2.60476	2.86176	2.413	1.01844	0.317411	2.62441	1.34439	2.55095	10.6765	10.3226	3.41406	8.69846	2.79535	0	2.33905	0.472722	3.97043
GH38	748.534	80.4896	19.2156	10.0532	0	10.9765	12.5951	21.8861	16.0793	7.73311	13.4088	12.9763	10.9972	16.7483	16.0982	16.8379	24.6637	9.83039	9.49484	3.74988	0	1.84462	4.9689	38.097	15.8789	16.5042	2.67006	5.3763	2.76206	31.9529	14.6402	23.8426	38.2031	59.143	35.8934	35.6453	11.1094	6.12363	58.4811	72.1919	87.7608	68.4733	114.655	106.389	5.31116	66.2103	14.3267	31.1997	25.6754
GH39	0	3.03734	0	0	0	0	0	0	0	0	0	0	0	0	0	0	0	0	0	0	0	1.84462	0.27605	50.796	11.2248	19.505	0.890019	0	0	1.52157	0.697151	6.2056	10.1296	13.5933	14.7796	20.3687	6.34821	1.45801	9.74685	14.2853	6.83296	4.81721	13.0872	16.0587	1.39767	51.4186	2.63143	8.98173	3.97043
GH42	499.023	75.9336	0	0	0	0	0	0	0	0	2.23481	0	0	0	0	0	0	0	0	0	0	5.53387	0.82815	95.616	13.1412	13.5034	2.67006	0	0	14.607	6.69265	4.57255	11.5767	31.2408	33.4804	35.9848	11.2152	1.45801	26.2157	23.7238	37.1542	39.2259	28.4505	39.4776	1.67721	97.2023	10.8181	4.72722	9.79372
GH43	0	141.237	6.40521	40.2129	38.4553	21.9531	46.1822	109.431	20.6734	69.598	31.2873	25.9525	43.9887	16.7483	38.6358	16.8379	29.5965	29.4912	3.16495	0	2.35951	14.757	4.4168	458.658	91.7146	123.031	13.3503	0	0	76.3826	34.997	42.4594	109.689	146.665	180.07	207.761	64.7518	15.1633	172.418	130.609	105.484	96.3443	142.537	101.705	17.3311	483.194	67.8325	68.5448	64.0562
GH44	0	0	0	0	0	0	0	0	0	0	0	0	0	0	0	0	0	0	0	0	0	0	0	6.723	1.91642	3.00076	0	0	0	0.304313	0.13943	1.95966	6.07776	9.30071	1.80975	2.37635	0.740625	0	1.68049	1.27547	0.854119	0.688173	7.96613	8.02935	0.279535	17.6091	0	0.472722	5.5586
GH45	0	0	0	0	0	0	0	0	0	0	0	0	0	0	0	0	0	0	0	0	0	0	0	25.398	5.4755	12.0031	4.45009	0	0	0	0	0.32661	0	0	2.71462	2.03687	0.634821	0	0.336098	0	0.21353	0	0	0	1.39767	23.244	0	0	0
GH46	0	0	0	0	0	0	0	0	0	0	0	0	0	0	0	0	0	0	0	0	0	0	0	0	0	0	0	0	0	0	0	0.32661	0	0.23848	0	0	0	0	0	0	1.70824	0.344087	0.569009	0	0	0	0	0	0
GH47	0	6.07469	6.40521	10.0532	9.61381	10.9765	4.19838	0	9.1882	0	6.70442	7.78576	5.49858	6.28062	6.4393	10.1027	4.93274	0	12.6598	1.87494	0	3.68925	1.6563	0	1.91642	0	1.78004	0	0	2.13019	0.976011	1.63305	1.44709	1.43088	2.11137	0.678958	0.211607	1.74961	1.0083	0.765285	1.92177	2.40861	1.42252	1.67278	1.67721	0	2.04667	0	1.05878
GH48	0	0	0	0	0	0	0	0	0	0	0	0	0	0	0	0	0	0	0	0	0	0	0	0	0	0	0	0	0	0.91294	0.418291	1.30644	0.578835	0	0	0	0	0	0	0	1.70824	2.40861	0	0	0	0	0	0	0
GH49	0	31.8921	0	0	0	0	0	0	0	0	0	0	0	0	0	0	0	0	0	0	0	0	0	0	0	0	0	0	0	0	0	0	0	0	0	0	0	0	0	0	0	0	0	0	0	0	0	0	0
GH50	0	0	0	0	0	0	0	0	0	0	0	0	0	0	0	0	0	0	0	0	0	0	0	5.229	1.0951	0	0	0	0	1.52157	0.697151	6.2056	6.6566	7.86983	2.413	3.05531	0.952232	0	20.1659	18.877	6.4059	4.81721	18.7773	10.0367	0	11.9742	0	7.09084	3.70573
GH51	124.756	66.8216	12.8104	30.1596	38.4553	27.4413	20.9919	43.7723	4.5941	38.6656	15.6436	10.381	21.9943	12.5612	6.4393	10.1027	19.731	22.9376	6.3299	0	0	0	0	122.508	26.5562	34.5088	9.7902	0	0	49.9074	22.8665	22.5361	34.4407	53.181	67.564	75.3643	23.4884	1.16641	116.962	74.2326	94.3802	83.6131	92.464	77.2825	2.79535	204.97	23.0981	34.5087	39.7043
GH52	0	0	0	0	0	0	0	0	0	0	0	0	0	0	0	0	0	0	0	0	0	0	0	4.482	1.0951	3.00076	0	0	0	0	0	0.653221	0	0	0.60325	0.678958	0.211607	0	1.0083	0	0.21353	0	0.853514	0.669112	0.559069	11.2698	0	0	0
GH53	83.1705	15.1867	0	0	0	0	0	0	0	0	0	0	0	0	0	0	0	0	0	0	0	1.84462	0.27605	71.712	10.4034	15.0038	7.12015	0	0	1.21725	0.557721	2.61288	1.7365	5.72351	20.8121	23.0846	7.19464	1.16641	12.0995	6.63247	10.0359	7.22582	14.7942	9.03302	1.39767	47.8968	3.80096	2.83633	3.97043
GH54	0	0	0	0	0	0	0	0	0	0	0	0	0	0	0	0	0	0	0	0	0	0	0	0	0	0	0	0	0	3.34745	1.53373	2.28627	1.7365	0.23848	0	0	0	0	0.336098	1.02038	4.91119	4.47313	1.42252	2.67645	0	0	1.16953	1.41817	0
GH55	0	12.1494	0	0	0	0	0	0	0	0	0	0	0	0	0	0	0	0	0	0	0	0	0	0.747	2.1902	1.50038	1.78004	0	0	5.47764	2.50974	4.24594	10.9979	14.0703	8.14387	7.12905	2.22188	0	12.7717	27.5502	11.9577	7.91399	30.442	14.7205	0.279535	50.7143	3.2162	10.3999	14.2935
GH56	0	0	0	0	0	0	0	0	0	0	0	0	0	2.09354	0	0	0	3.2768	0	0	0	0	0.27605	0	0.273775	0	0.890019	0	0	0.304313	0.13943	0.32661	0.289417	0.23848	0.301625	0.339479	0.105804	0.291602	0	0.255095	0	0	0	0.334556	0	0.704365	0.292381	0	0
GH57	0	10.6307	0	0	0	0	0	0	0	0	0	0	0	0	0	0	0	0	3.16495	0	0	0	0	115.038	29.2939	48.0122	7.12015	0	0	9.43371	4.32234	29.0683	24.0216	26.9482	34.0836	54.3166	16.9286	0.291602	51.7592	46.9375	32.243	28.9033	42.3912	54.1981	2.51581	111.29	0.877144	35.9269	22.4991
GH59	0	0	0	0	0	0	0	0	0	0	0	0	0	0	0	0	0	0	0	0	0	0	0	0	0	0	0	0	0	3.65176	1.67316	0.653221	1.7365	0.23848	0	0	0	0	0	2.29585	3.20295	2.75269	1.70703	3.68012	0	0.704365	0.292381	1.41817	0
GH62	0	0	0	0	0	0	0	0	0	0	0	0	0	0	0	0	0	0	0	0	0	0	0	0	0	0	0	0	0	0.304313	0.13943	0.653221	0	0	0	0	0	0	0	0.255095	0.64059	0	0.853514	0	0	0	0	0.472722	0
GH63	0	4.55602	0	0	4.80691	0	4.19838	0	2.29705	0	6.70442	5.1905	0	4.18708	6.4393	3.36758	0	3.2768	3.16495	0.93747	2.35951	1.84462	0.27605	112.05	16.974	19.505	2.67006	0	5.52411	5.78195	2.64917	1.95966	4.05184	4.53111	41.9259	51.2613	15.9763	0.874805	32.6015	15.3057	20.9259	16.5162	17.0703	14.3859	2.23628	138.76	0.292381	9.92717	8.73494
GH64	0	0	0	0	0	0	0	0	0	0	0	0	0	0	0	0	0	0	0	0	0	0	0	0	0	0	0	0	0	0	0	0	0	0	0	0	0	0	0.672197	0.255095	1.70824	1.72043	0.853514	0.334556	0	3.52182	0	0	0
GH65	540.608	94.1577	19.2156	20.1064	9.61381	21.9531	12.5951	65.6584	2.29705	15.4662	11.174	10.381	10.9972	12.5612	22.5375	16.8379	9.86548	32.768	15.8247	0	0	0	0	31.374	5.20172	9.00229	0	0	0	19.476	8.92353	6.85882	6.07776	11.924	40.4177	51.6008	16.0821	0	39.6596	20.1525	70.6784	63.312	40.3997	36.8012	2.23628	43.6706	10.5257	9.92717	9.79372
GH66	0	4.55602	0	0	0	0	0	0	0	0	0	2.59525	0	0	0	0	0	0	0	0	0	0	0	0	0	0	0	0	0	0	0	0	0	1.1924	0	0	0	0	3.36098	0	0.42706	0.344087	1.42252	1.67278	0	0	0	0	1.32348
GH67	0	10.6307	0	6.70214	4.80691	5.48826	0	21.8861	0	7.73311	0	0	5.49858	2.09354	6.4393	0	4.93274	3.2768	0	0	0	3.68925	0.5521	49.302	15.3314	12.0031	1.78004	0	0	9.43371	4.32234	3.2661	5.20951	6.67743	28.6544	33.2689	10.3688	2.91602	19.8298	10.2038	16.8689	13.7635	13.3717	7.36023	2.51581	59.871	9.35621	3.30906	7.94085
GH68	0	56.1909	0	0	0	0	0	0	0	0	0	0	0	0	0	0	0	0	0	0	0	0	0	0	0	0	0	0	0	0	0	0	0	0	0	0	0	0	0	0	0	0	0	0	0	0	0	0	0
GH70	0	191.353	0	0	0	0	0	0	0	0	0	0	0	0	0	0	0	0	0	0	0	0	0	0	0	0	0	0	0	0	0	0	0	0	0	0	0	0	0	0	0	0	0	0	0	0	0.292381	0	0
GH71	0	0	0	0	0	0	0	0	0	0	0	0	0	0	0	0	0	0	0	0	0	0	0	0	0	0	0	0	0	0.304313	0.13943	0	0	0	0	0	0	0	0	0	0	0	0	0	0	0	0	0	0
GH72	0	7.59336	0	0	0	0	0	0	0	0	0	0	0	0	0	0	0	0	0	0	0	0	0	0	0	0	17.8004	0	0	0	0	0	0	0	0	0	0	0	0	0.255095	0	0	0	0	0	0	0	0.472722	0
GH73	1039.63	56.1909	83.2677	56.9682	57.6829	71.3474	54.579	109.431	41.3469	77.3311	44.6961	36.3335	49.4873	39.7772	61.1733	40.411	49.3274	55.7056	37.9794	0	0	1.84462	2.48445	126.243	30.6628	51.013	1.78004	0	0	26.1709	11.991	21.8829	30.9676	24.5634	35.2901	56.3535	17.5634	2.91602	40.6679	55.3556	46.336	35.785	52.9179	35.1284	3.63395	180.317	7.01715	26.9452	23.5579
GH74	0	0	0	0	0	0	0	0	0	0	2.23481	0	0	0	0	0	0	0	0	0	0	0	0	21.663	3.2853	4.50115	0.890019	0	0	0.608626	0.27886	0.653221	8.10368	13.5933	5.73087	6.78958	2.11607	0	1.34439	2.29585	2.34883	3.09678	7.11262	9.03302	2.51581	39.4444	0.292381	1.89089	0.794085
GH75	0	0	0	0	0	0	0	0	0	0	0	0	0	0	0	0	0	0	0	0	0	0	0	0	0	0	0	0	0	0	0	0	0	0	0	0	0	0	0	0	0.854119	0.688173	0	0	0	0	0	0	0
GH76	0	25.8174	0	3.35107	4.80691	10.9765	4.19838	0	0	0	2.23481	0	0	0	0	0	0	0	0	0	0	0	0	0	2.46397	1.50038	1.78004	0	0	4.86901	2.23088	3.91933	9.55077	7.39287	0.301625	6.78958	2.11607	0	5.71367	11.2242	8.11413	5.84947	9.10415	6.69112	0	1.40873	1.16953	5.67267	7.41146
GH77	0	180.722	0	0	4.80691	0	0	0	0	0	2.23481	5.1905	0	6.28062	0	0	4.93274	0	0	0	0	1.84462	3.58865	269.667	43.804	69.0176	12.4603	0	0	44.734	20.4962	22.2095	26.9158	48.6499	114.014	115.762	36.079	7.87324	111.921	92.3443	146.481	120.43	123.475	116.091	6.4293	344.434	28.6534	66.6539	48.7039
GH78	124.756	91.1203	0	3.35107	4.80691	0	0	0	2.29705	0	2.23481	0	0	4.18708	12.8786	0	0	0	0	0	0	0	0.27605	14.193	15.6052	6.00153	1.78004	0	0	27.3882	12.5487	25.8022	50.9374	81.5601	27.7495	20.7082	6.45402	0.583203	84.3607	146.424	48.4713	41.6345	99.5767	64.2348	0	84.5238	14.0343	76.581	42.3512
GH79	0	0	0	0	0	0	0	0	0	0	0	0	0	0	0	0	0	0	0	0	0	0	0.27605	0	0.273775	0	0.890019	0	0	0.304313	0.13943	0	0	0.23848	0	0	0	0	0	0	0.854119	0.344087	0.284505	0.334556	0.279535	0	0	0	1.32348
GH81	0	36.4481	0	0	0	0	0	0	0	0	0	0	0	0	0	0	0	0	0	0	0	0	0	0	0	0	0	0	0	0.304313	0.13943	0	0.578835	1.43088	0	0	0	0	2.01659	2.04076	0.64059	0	0.569009	2.00734	0	0	0.292381	0	0.794085
GH83	0	0	0	0	0	0	0	0	0	0	0	0	0	0	0	0	0	0	0	0	0	0	0	0	0	0	0	0	0	0	0	0	0	0	0	0	0	0	0	0	0	0	0.284505	0	0	0	0	0	0
GH84	0	0	0	6.70214	0	0	4.19838	0	2.29705	7.73311	2.23481	5.1905	0	4.18708	0	3.36758	9.86548	3.2768	3.16495	0.93747	0	0	0.82815	2.241	1.64265	1.50038	0	0	0	1.82588	0.836581	0.979831	1.15767	0.715439	0.904875	1.01844	0.317411	0.874805	0	2.80604	7.47354	7.22582	3.41406	2.00734	1.11814	0.704365	1.16953	0	0.794085
GH85	166.341	1.51867	0	0	0	5.48826	0	0	2.29705	0	0	2.59525	0	2.09354	0	0	0	0	0	0.93747	0	0	0.27605	0	0.273775	0	0	0	0	0.304313	0.13943	0.32661	0.289417	0.715439	0.60325	0.678958	0.211607	0.583203	0.336098	0.51019	2.1353	1.03226	0.853514	0.334556	0	0	0.584763	0	0.264695
GH87	0	1.51867	0	0	0	0	0	0	0	0	0	0	0	0	0	0	0	0	0	0	0	0	0	0.747	0	0	0	0	0	0.304313	0.13943	0	0.578835	0.715439	2.11137	0.678958	0.211607	0	0	1.53057	5.76531	4.81721	2.84505	1.33822	0	0	0.584763	0	0.264695
GH88	207.926	15.1867	19.2156	33.5107	28.8414	32.9296	16.7935	43.7723	6.89115	23.1993	13.4088	7.78576	16.4958	18.8419	19.3179	3.36758	9.86548	16.384	9.49484	0	0	1.84462	0.27605	9.711	3.2853	1.50038	0.890019	0	0	5.47764	2.50974	2.61288	5.49893	9.53919	13.5731	11.2028	3.49152	0.291602	18.8215	19.1321	22.6342	24.7742	18.4928	18.7351	0	21.8353	7.60192	10.8726	8.73494
GH89	0	3.03734	0	0	0	5.48826	0	0	2.29705	0	2.23481	2.59525	0	4.18708	3.21965	0	0	0	3.16495	0	0	0	0.27605	8.217	1.36887	0	0.890019	0	0	0.304313	0.13943	0.653221	0.868252	1.1924	1.2065	1.35792	0.423214	0.583203	2.01659	2.80604	6.4059	4.81721	2.56054	4.01467	0.279535	2.81746	0.584763	0.945445	0.52939
GH91	0	3.03734	0	0	0	0	0	0	0	0	0	0	0	0	0	0	0	0	0	0	0	0	0	2.988	0.821325	0	0	0	0	1.82588	0.836581	0.32661	0	0	0	0	0	0	0	0	0.21353	0.344087	0	0.334556	0	0	0	0	0
GH92	166.341	72.8963	25.6208	36.8618	43.2622	5.48826	50.3806	87.5446	20.6734	54.1318	35.7569	23.3573	27.4929	27.216	32.1965	33.6758	24.6637	39.3216	9.49484	0	0	0	0.82815	23.904	21.0807	19.505	4.45009	0	0	3.65176	1.67316	21.2297	61.6459	99.2076	4.826	12.9002	4.02054	0.874805	57.4728	112.752	30.3212	20.6452	89.9035	75.2751	1.39767	61.9841	10.2333	63.3448	48.9686
GH93	0	0	0	0	0	0	0	0	0	0	0	0	0	0	0	0	0	0	0	0	0	0	0	0	0.273775	0	0	0	0	0	0	0	0	0.476959	0	0	0	0	0.336098	0	3.20295	1.72043	0.569009	0	0	0	0	0	0
GH94	166.341	115.419	0	0	0	0	0	0	0	0	2.23481	0	0	0	0	0	0	3.2768	3.16495	0.93747	0	0	1.93235	607.311	90.8933	115.529	19.5804	0	0	11.5639	5.29835	18.9434	22.2851	37.2028	158.051	204.366	63.6938	0.874805	108.896	45.9171	80.9278	64.6883	76.2473	96.3522	13.4177	631.815	26.0219	54.3631	34.1457
GH95	0	9.11203	6.40521	16.7554	4.80691	0	8.39676	21.8861	2.29705	15.4662	11.174	10.381	5.49858	8.37416	3.21965	6.73516	9.86548	9.83039	0	0.93747	0	0	0	63.495	12.3199	9.00229	0	0	0	26.1709	11.991	16.6571	35.8877	56.5197	24.7332	24.103	7.51205	0.583203	62.8504	76.5285	52.1013	40.2581	62.022	39.8122	0.559069	89.4543	11.1105	34.036	23.8226
GH97	0	41.0041	57.6469	26.8086	24.0345	10.9765	20.9919	65.6584	6.89115	77.3311	15.6436	7.78576	27.4929	16.7483	19.3179	26.9407	4.93274	32.768	9.49484	0	0	0	0	8.964	11.4985	18.0046	0	0	0	1.21725	0.557721	6.2056	21.4169	34.818	3.92112	5.09218	1.58705	0	14.1161	41.0703	2.56236	1.72043	36.7011	28.4373	0	18.3135	0	13.709	19.5874
GH98	0	0	0	0	0	0	0	0	0	0	0	0	0	0	0	0	0	0	0	0	0	0	0	0	0	0	0	0	0	0	0	0	0	0.476959	0.301625	0	0	0	0	0	0	0	0	0	0	0	0	0	0
GH99	0	0	0	0	0	0	0	0	0	0	0	0	0	0	0	0	0	0	0	0	0	0	0.27605	0	0.54755	1.50038	0	0	0	0.304313	0.13943	0.32661	0.868252	0.23848	4.22275	4.7527	1.48125	0.583203	0	3.57133	0.854119	0.344087	1.42252	1.00367	0	6.33928	0	0.945445	1.32348
GH100	0	0	0	0	0	0	0	0	0	0	0	0	0	2.09354	0	0	0	0	0	0	0	0	0	0	0	0	0	0	0	0	0	0	0	0.23848	0	0	0	0	0	0	0	0	0	0	0	0	0	0	0
GH101	0	0	0	0	0	0	0	0	0	0	0	0	0	0	0	0	0	0	0	0	0	0	0	0.747	0	0	0	0	0	0	0	0	0	0	0	0	0	0	0.336098	0	2.56236	3.09678	0.569009	0	0	0.704365	0	0	0
GH102	0	21.2614	44.8364	26.8086	24.0345	21.9531	33.5871	43.7723	4.5941	46.3987	24.5829	20.762	21.9943	20.9354	38.6358	23.5731	9.86548	29.4912	22.1546	0	0	0	0	2.241	1.64265	0	1.78004	0	0	1.52157	0.697151	5.87899	6.94601	5.72351	0.301625	0	0	0	4.70538	3.31623	10.89	5.84947	9.67316	10.7058	0	2.11309	0.292381	5.67267	4.76451
GH103	0	83.527	83.2677	43.5639	48.0691	104.277	100.761	175.089	16.0793	100.53	58.105	46.7145	76.9802	48.1514	70.8322	67.3516	39.4619	75.3663	50.6392	0	0	0	0	8.964	0.821325	0	2.67006	0	0	0.91294	0.418291	8.16526	12.1555	7.15439	1.2065	2.71583	0.846429	0	4.70538	3.57133	23.7018	19.2689	23.3294	26.7645	0	5.63492	0.292381	9.92717	20.3815
GH104	0	9.11203	6.40521	3.35107	0	5.48826	4.19838	0	0	7.73311	2.23481	0	5.49858	2.09354	0	0	0	0	0	0	0	0	0	0	0	0	0.890019	0	0	0	0	0	0.289417	0.476959	0.301625	0.339479	0.105804	0	0.672197	0.255095	0.64059	3.78495	2.27604	0.669112	0	0.704365	0	0	0
GH105	207.926	30.3734	0	3.35107	0	0	4.19838	21.8861	0	0	4.46961	0	0	20.9354	3.21965	3.36758	0	3.2768	0	0	0	0	1.38025	71.712	9.8559	22.5057	0	0	0	8.82508	4.04347	0.32661	4.63068	10.4931	37.7031	39.3795	12.2732	4.95723	38.9874	28.5706	40.7842	37.1614	30.7265	27.7682	1.11814	78.8889	10.5257	13.709	15.0876
GH106	0	13.668	0	10.0532	14.4207	0	0	0	2.29705	7.73311	6.70442	5.1905	5.49858	4.18708	9.65894	6.73516	4.93274	6.5536	3.16495	0	0	0	0	1.494	7.11815	1.50038	0	0	0	0	0	6.2056	14.1814	13.1164	0.60325	0.339479	0.105804	0	26.5518	53.0597	2.98942	3.44087	17.9238	13.0477	0	27.4702	0	29.7815	9.79372
GH108	0	12.1494	19.2156	6.70214	14.4207	10.9765	8.39676	0	11.4852	15.4662	11.174	12.9763	10.9972	4.18708	3.21965	10.1027	4.93274	3.2768	0	0	0	0	0	1.494	1.0951	4.50115	0	0	0	0	0	0.653221	3.18359	27.9021	0.301625	0.678958	0.211607	0	2.68879	4.59171	0.42706	0.344087	11.3802	9.03302	0	4.93055	0.584763	1.89089	4.49982
GH109	0	4.55602	19.2156	16.7554	14.4207	10.9765	16.7935	43.7723	4.5941	23.1993	17.8785	10.381	16.4958	10.4677	22.5375	16.8379	14.7982	19.6608	6.3299	0	0	0	0	5.976	2.73775	1.50038	0	0	0	0.91294	0.418291	5.22577	12.7344	11.447	0.904875	1.35792	0.423214	0	7.73026	21.9382	4.05707	3.78495	12.2337	7.69479	0	9.86111	0.292381	16.5453	5.02921
GH110	0	0	0	0	0	0	0	0	0	0	0	0	0	0	0	0	0	0	0	0	0	0	0	0	0	0	0	0	0	0	0	0	0.578835	0.23848	0	0	0	0	0.672197	2.29585	0.21353	0	0.853514	1.67278	0	0.704365	0	2.36361	0.264695
GH112	0	1.51867	0	0	0	0	0	0	0	0	0	0	0	0	0	0	0	0	0	0	0	0	0.82815	26.145	2.1902	0	0	0	0	6.9992	3.20689	0	0	0.476959	28.3527	24.103	7.51205	0.583203	22.8547	1.53057	45.9089	36.1291	7.68163	1.67278	0	14.0873	34.7934	2.36361	0.52939
GH113	0	0	0	0	0	0	0	0	0	0	0	0	0	0	0	0	0	0	0	0	0	0	0	35.856	1.64265	1.50038	0.890019	0	0	0	0	0.979831	1.15767	0.23848	0	0	0	0	3.02489	0.765285	0.854119	1.03226	0	1.67278	0	0	0.292381	0.945445	0
GH114	0	0	0	0	0	0	0	0	0	0	0	0	0	0	0	0	0	0	0	0	0	0	0	0	0	0	0	0	0	0	0	0	0.289417	0.23848	0	0	0	1.16641	0	0	2.1353	1.72043	0.284505	0	0	0	0	0	0.264695
GH115	83.1705	24.2988	0	0	0	0	0	0	0	0	0	0	0	0	0	0	0	0	0	0	0	1.84462	0.82815	62.001	10.1297	10.5027	0.890019	0	0	3.04313	1.3943	1.30644	5.78835	18.3629	22.6219	27.8373	8.67589	1.16641	14.4522	11.2242	10.463	7.91399	22.4759	16.3933	2.51581	84.5238	3.80096	5.19995	12.7054
GH116	0	0	0	0	0	0	0	0	0	0	0	5.1905	5.49858	0	0	0	0	0	0	0	0	0	0	2.988	2.1902	1.50038	0	0	0	6.39058	2.92803	3.91933	8.10368	19.3169	4.22275	4.7527	1.48125	0.291602	9.74685	21.428	13.0253	9.29034	28.4505	19.7388	0	8.45238	0.877144	14.1817	8.20555
GH117	0	1.51867	0	0	0	0	0	0	0	0	2.23481	2.59525	0	0	0	0	0	0	0	0	0	0	0	0.747	1.0951	1.50038	0	0	0	0	0	0.32661	1.15767	0	0.301625	0.339479	0.105804	0	4.70538	2.04076	1.92177	1.37635	1.42252	0	0	3.52182	0	1.41817	0.794085
GH119	0	0	0	0	0	0	0	0	0	0	0	0	0	0	0	0	0	0	0	0	0	0	0	0	0	0	0	0	0	0	0	0	0	0	0	0	0	0	0	0	0	0	0	0	0	0	0	0	0
GH120	0	24.2988	0	0	0	0	0	0	0	0	0	0	0	0	0	0	0	0	0	0	0	3.68925	1.1042	31.374	4.10662	0	0	0	0	13.6941	6.27436	3.2661	1.44709	7.15439	5.42925	3.39479	1.05804	0.291602	5.37757	4.08152	12.5983	7.91399	5.40559	3.01101	0.559069	2.81746	2.04667	0.945445	0
GH121	0	0	0	6.70214	4.80691	0	8.39676	0	2.29705	15.4662	4.46961	2.59525	16.4958	10.4677	16.0982	6.73516	0	3.2768	0	0	0	0	0	0	0	0	0	0	0	0	0	0	2.31534	0	0	0	0	0	0	0	0.21353	0.344087	0.284505	0	0	0	0	0	0
GH122	0	0	0	0	0	0	0	0	0	0	0	0	0	0	0	0	0	0	0	0	0	0	0	0	0	0	0	0	0	0	0	0	0	0	0	0	0	0	0	0	0	0	0	0	0	0	0	0	0
GH123	83.1705	3.03734	0	3.35107	0	5.48826	8.39676	0	0	15.4662	0	2.59525	0	2.09354	0	0	4.93274	6.5536	0	0	0	0	0	0	0	0	0	0	0	0.91294	0.418291	0.979831	0	1.66936	1.80975	1.35792	0.423214	0	5.04148	9.43851	0.42706	0.344087	4.26757	0.334556	0	2.11309	0	3.30906	1.32348
GH125	124.756	19.7427	0	3.35107	0	0	4.19838	0	0	7.73311	2.23481	2.59525	0	0	0	0	4.93274	3.2768	0	0	0	0	0.5521	3.735	1.36887	3.00076	2.67006	0	0	1.82588	0.836581	0.653221	6.07776	15.5012	0	1.01844	0.317411	0.874805	2.35269	5.1019	5.33825	6.19356	11.3802	12.7131	1.95674	2.81746	6.43239	0.945445	3.70573
GH126	0	0	0	0	0	0	0	0	0	0	0	0	0	0	0	0	0	0	0	0	0	0	0	0	0	0	0	0	0	0	0	0	0	0	0	0	0	0	0	0	1.28118	1.37635	0	0	0	0	0.292381	0	0.264695
GH127	83.1705	21.2614	12.8104	13.4043	9.61381	0	12.5951	43.7723	9.1882	23.1993	6.70442	10.381	27.4929	10.4677	25.7572	10.1027	4.93274	16.384	3.16495	0	0	0	0	43.326	8.21325	4.50115	3.56007	0	0	15.52	7.11094	14.6975	17.365	29.5715	34.3852	40.7375	12.6964	0	60.1616	43.8763	49.1119	45.0754	53.7714	39.1431	0	52.123	11.9876	28.8361	18.7933
GH128	0	0	0	0	0	0	0	0	0	0	0	0	0	0	0	0	0	0	0	0	0	0	0	0	0.54755	3.00076	0	0	0	0	0	0	1.15767	2.62328	0.904875	1.01844	0.317411	0	0.336098	2.55095	2.56236	1.72043	2.27604	5.3529	0	6.33928	0	0	0.794085
GH129	0	0	0	0	0	0	0	0	0	0	0	0	0	0	0	0	0	0	0	0	0	0	0	0	0.273775	0	0	0	0	0	0	0.32661	0.289417	0.23848	0	0	0	0	0	0.255095	1.49471	1.37635	0.284505	0	0	0	0	0	0.264695
GH130	0	92.639	0	3.35107	0	5.48826	0	0	0	0	2.23481	0	0	0	0	0	0	3.2768	0	0.93747	0	0	0	141.183	25.4611	28.5073	1.78004	0	0	6.08626	2.7886	4.24594	13.6026	33.3872	40.7194	51.2613	15.9763	1.45801	32.2654	17.3465	24.3424	19.6129	43.8137	48.1761	3.35442	117.629	6.43239	12.2908	15.3523
GH132	0	6.07469	0	0	0	0	0	0	0	0	0	0	0	0	0	0	0	0	0	0	2.35951	0	0.27605	0	0.273775	0	0.890019	0	2.76206	0.304313	0.13943	0.653221	0.289417	0.23848	0	0	0	0.291602	0	0.255095	0	0	0	0	0	0	0.292381	0	0.264695
GH133	41.5852	3.03734	0	6.70214	0	0	0	0	4.5941	0	4.46961	5.1905	0	2.09354	0	3.36758	4.93274	0	0	0.93747	0	0	0.27605	18.675	11.7723	4.50115	0.890019	2.68815	0	11.8682	5.43778	17.9636	32.4147	30.2869	9.04875	16.6345	5.18438	0.291602	28.9045	37.4989	13.8794	13.4194	41.5377	28.1027	0.279535	20.4266	0.584763	24.1088	24.3519
GH135	0	0	0	0	0	0	0	0	0	0	0	0	0	0	0	0	0	0	0	0	0	0	0	0	0	0	0	0	0	0	0	0	0	0	0	0	0	0	0	0	0	0	0	0	0	0	0	0	0
AA0	0	1.51867	0	0	0	0	0	0	0	0	0	0	0	0	0	0	0	0	0	0	0	0	0	0	0	0	0	0	0	0	0	0	0	0	0	0	0	0	0	0	0	0	0	0.334556	0	0	0	0	0
AA1	0	13.668	0	0	0	0	0	0	6.89115	0	2.23481	2.59525	0	2.09354	3.21965	6.73516	0	0	3.16495	0	2.35951	0	0.5521	0	0.54755	0	0	0	2.76206	0.608626	0.27886	0.32661	1.15767	0.953919	0.60325	0.678958	0.211607	1.45801	0.336098	0.51019	1.70824	1.72043	1.13802	0.669112	0.559069	0	1.16953	0	0.794085
AA2	0	68.3402	0	0	0	0	0	0	0	0	0	0	0	0	0	0	0	0	0	0	0	0	0.82815	1.494	1.0951	1.50038	3.56007	0	0	0.304313	0.13943	0.653221	0.578835	2.3848	9.35037	7.46853	2.32768	0	2.68879	2.29585	36.0865	27.871	15.0788	17.3969	0	0.704365	2.04667	3.30906	2.38226
AA3	0	239.95	333.071	291.543	418.201	164.648	239.308	525.268	105.664	471.72	151.967	194.644	214.445	182.138	334.843	255.936	128.251	245.76	183.567	21.5618	16.5166	23.9801	17.6672	5.229	17.7954	15.0038	19.5804	13.4408	13.8103	21.3019	9.76011	15.3507	17.365	16.6936	14.7796	11.2028	3.49152	18.3709	10.083	12.7547	109.114	77.7636	28.4505	66.5767	19.0084	0	16.3734	0.945445	24.8813
AA4	0	37.9668	6.40521	10.0532	24.0345	16.4648	16.7935	0	2.29705	23.1993	8.93923	7.78576	21.9943	4.18708	9.65894	10.1027	0	13.1072	3.16495	0	0	0	0	0	0	0	0	0	0	0	0	0	0.578835	0	0	0	0	0	0	0	0	1.72043	0	0.334556	0	0	0	0	0.264695
AA5	0	0	0	0	0	0	0	0	0	0	0	0	0	0	0	0	0	0	0	0	0	0	0	0	0	0	0	0	0	0	0	0	0	0	0	0	0	0	0	0	0.42706	0	0	0	0	0	0	0	0
AA6	0	34.9295	0	0	0	0	0	0	0	0	2.23481	0	5.49858	2.09354	0	0	0	0	0	0	0	1.84462	0.27605	0	0.54755	0	0.890019	0	0	0.304313	0.13943	1.95966	0.868252	1.1924	0	0	0	0	0	0	9.18178	7.56991	1.42252	4.68379	0	0	0.877144	0	1.32348
AA7	0	25.8174	0	0	0	0	0	0	0	0	0	0	0	0	0	0	0	0	0	0	0	0	0	0	0	0	0	0	0	3.04313	1.3943	0.32661	0	0	0	0	0	0	0	0	31.8159	19.6129	1.42252	7.69479	0	0	0	0	0
AA8	0	100.232	172.941	174.256	269.187	98.7887	142.745	240.748	73.5056	262.926	100.566	96.0243	153.96	127.706	212.497	171.747	73.9911	147.456	123.433	6.56229	4.71902	9.22312	9.10965	0	9.30835	6.00153	10.6802	8.06445	11.0482	9.43371	4.32234	4.57255	10.7084	8.58527	8.14387	6.11062	1.90446	12.8305	4.36928	7.39775	55.7313	38.1936	12.8027	40.4813	12.02	0	9.35621	0.945445	11.6466
AA9	0	0	0	0	0	0	0	0	0	0	0	0	0	0	0	0	0	0	0	0	0	0	0	0	0	0	0	0	0	0	0	0	0.289417	0	0	0	0	0	0	0	0	0	0.569009	0.669112	0	0	0.292381	0	0
AA10	41.5852	1.51867	0	0	0	0	0	0	0	0	0	0	0	0	0	0	0	0	0	0.93747	4.71902	1.84462	0.5521	0	0	0	0	0	0	0	0	0	0	0	0	0	0	1.74961	0	0	8.75472	5.1613	0.853514	0.334556	0.559069	0	1.75429	0	0
AA12	0	59.2282	0	0	0	0	0	0	0	0	0	0	0	0	0	0	0	0	0	0	0	0	0	0	0	0	0	0	0	0	0	0	0	0	0	0	0	0	0	0	9.82237	3.09678	0	4.34923	0	0	0	0	0.794085
PL0	0	3.03734	6.40521	6.70214	4.80691	10.9765	20.9919	0	0	7.73311	0	0	0	4.18708	9.65894	3.36758	4.93274	6.5536	0	0	0	0	0	2.241	1.64265	0	0	0	0	1.21725	0.557721	1.95966	13.0238	14.0703	1.80975	4.07375	1.26964	0.291602	10.083	21.1729	5.33825	5.1613	15.0788	10.3712	0	8.45238	0	18.9089	5.2939
PL1	41.5852	16.7054	0	3.35107	0	0	4.19838	0	0	0	0	0	0	0	0	0	0	0	0	0	0	0	0	22.41	5.74927	4.50115	0	0	0	0	0	0.653221	1.7365	2.14632	6.0325	11.5423	3.59732	0.291602	9.74685	11.9895	2.77589	2.40861	17.3548	9.70213	0.838604	30.992	0	1.89089	7.14677
PL2	0	0	0	0	0	0	0	0	0	0	0	0	0	0	0	0	0	0	0	0	0	0	0	0	0	0	0	0	0	0	0	0	0	0	0	0	0	0	0	0	0.64059	0.344087	0	0	0	0	0	0	0
PL3	0	0	0	0	0	0	0	0	0	0	0	0	0	0	0	0	0	0	0	0	0	0	0	0	0.273775	1.50038	0.890019	0	0	0	0	0	0	0	0	0	0	0	1.0083	0.255095	0.21353	0	0.284505	0	0	0	0	0.472722	0.264695
PL4	0	6.07469	0	0	0	0	0	0	0	0	0	0	0	0	0	0	0	0	0	0	0	0	0	0	0	6.00153	0	0	0	0	0	0	0	0	0	0	0	0	0	0	0.21353	0	0	0	0	0	0	0	0
PL5	0	0	0	0	0	0	0	0	0	0	0	0	0	0	0	0	0	0	0	0	0	0	0	0	0	6.00153	0	0	0	0	0	0	0	0	0	0	0	0	0	0	0	0	0	0	0	0	0	0	0
PL6	0	1.51867	0	0	0	0	0	0	0	0	0	0	0	0	0	0	0	0	0	0	0	0	0	0	0	6.00153	0	0	0	0	0	0	0	0.476959	0.301625	0.678958	0.211607	0	2.35269	0.765285	1.06765	1.72043	0.284505	2.00734	0	0	0	0	0
PL7	0	0	0	0	0	0	0	0	0	0	0	0	0	0	0	0	0	0	0	0	0	0	0	0	0	6.00153	0	0	0	0	0	0	0	0	0	0	0	0	0	0	1.49471	1.03226	0	0.334556	0	0	0.584763	0	0
PL8	41.5852	0	0	0	0	0	0	0	0	0	0	0	0	2.09354	0	0	0	0	0	0	0	0	0	0	0	6.00153	0	0	0	0.304313	0.13943	0.979831	1.15767	3.33872	0	0	0	0	2.35269	7.14266	4.2706	2.40861	5.40559	3.34556	0	3.52182	0.877144	5.67267	1.58817
PL9	41.5852	0	0	0	0	0	0	0	0	0	0	0	0	0	0	0	0	0	0	0	0	0	0	10.458	1.36887	1.50038	0	0	0	1.52157	0.697151	0	0	0.476959	8.14387	9.84489	3.0683	0	5.04148	5.35699	2.98942	3.78495	5.40559	7.36023	0	13.3829	0.292381	0.945445	3.17634
PL10	0	10.6307	0	0	0	0	0	0	0	0	0	0	0	0	0	0	0	0	0	0	0	0	0	2.241	0.54755	1.50038	0.890019	0	0	0	0	0	0.289417	0.23848	1.2065	2.37635	0.740625	0.291602	5.04148	3.06114	0.21353	0.344087	1.99153	0.669112	0	2.11309	0	1.89089	1.05878
PL11	0	15.1867	6.40521	6.70214	4.80691	5.48826	4.19838	21.8861	2.29705	7.73311	4.46961	0	0	0	6.4393	0	0	0	0	0	0	0	0	32.868	8.21325	12.0031	1.78004	0	0	0.91294	0.418291	4.57255	4.05184	3.81568	10.5569	12.5607	3.91473	0.291602	13.1078	12.7547	7.04649	5.1613	17.0703	11.0404	0.838604	47.1924	3.50858	11.8181	3.97043
PL12	0	1.51867	0	0	0	0	0	0	0	0	0	2.59525	0	0	0	0	0	0	0	0	0	0	0	1.494	3.2853	1.50038	0	0	0	2.13019	0.976011	2.28627	3.47301	5.24655	3.6195	2.03687	0.634821	0	6.38587	3.82642	5.97884	5.50539	5.69009	5.01834	0	4.22619	0.877144	8.03628	1.58817
PL13	0	0	0	0	0	0	0	0	0	0	0	0	0	0	0	0	0	0	0	0	0	0	0	0	0	0	0	0	0	0	0	0	0.578835	0.476959	0	0	0	0	0	0	0	0	0.569009	2.34189	0	0	0	0	0
PL14	0	1.51867	0	0	0	0	0	0	0	0	0	0	0	0	0	0	0	0	0	0	0	0	0	0	0	0	0	0	0	0	0	0	0	0	1.80975	2.03687	0.634821	0	0	0	0	0	0	0	0.279535	1.40873	0	0	0
PL15	0	0	0	0	0	0	0	0	0	0	0	0	0	0	0	0	0	0	0	0	0	0	0	0	0	0	0	0	0	0.304313	0.13943	0	0	0.476959	1.50812	1.01844	0.317411	0	0	0.51019	3.84354	3.09678	0.569009	0	0	0	1.75429	0	0
PL17	0	4.55602	0	0	0	0	0	0	0	0	0	0	0	0	0	0	0	0	0	0	0	0	0	0	0	0	0	0	0	0	0	0	0	0.23848	0.904875	1.35792	0.423214	0.291602	0.336098	0.51019	3.84354	4.47313	0.284505	2.00734	0	0	2.63143	0	0
PL21	0	0	0	0	0	0	0	0	0	0	0	0	0	0	0	0	0	0	0	0	0	0	0	0	0	0	0	0	0	0	0	0	0.868252	1.90784	1.2065	0.339479	0.105804	0	0.672197	5.1019	1.06765	0.344087	2.27604	1.00367	0	0	0	3.30906	1.85287
PL22	0	1.51867	0	0	0	0	0	0	0	0	0	0	0	0	0	0	0	0	0	0	0	0	0	0	0	0	0	0	0	0	0	0	0	0	0	0	0	0	0.672197	0	0	0	0.284505	1.00367	0	0	0	0	0
GT0	0	54.6722	64.0521	63.6704	57.6829	16.4648	41.9838	65.6584	22.9705	115.997	35.7569	41.524	60.4844	23.0289	41.8554	26.9407	49.3274	55.7056	25.3196	0	0	0	0.5521	59.76	21.3544	19.505	9.7902	0	0	7.30352	3.34632	23.8426	46.5962	58.666	22.9235	32.2505	10.0513	0.874805	36.2986	56.376	58.2936	44.0431	76.2473	59.8855	1.11814	90.1587	9.06382	41.5996	46.851
GT1	0	83.527	19.2156	26.8086	28.8414	43.9061	20.9919	43.7723	13.7823	46.3987	20.1133	12.9763	16.4958	8.37416	22.5375	16.8379	29.5965	29.4912	28.4845	16.8745	7.07853	16.6016	15.4588	17.928	14.7838	18.0046	13.3503	10.7526	5.52411	10.651	4.88006	11.758	11.8661	13.8318	17.7959	12.5607	3.91473	7.87324	7.39417	8.16304	47.6172	36.1291	15.3633	24.088	8.66557	22.5397	14.0343	8.03628	10.8525
GT2	1621.82	876.274	384.312	251.33	230.732	307.343	306.482	481.495	225.111	487.186	192.193	205.025	318.918	159.109	2801.09	144.806	291.032	226.099	123.433	5.62482	9.43804	35.0478	18.7714	889.677	213.818	318.081	69.4215	10.7526	16.5723	216.062	98.9954	268.147	322.121	347.226	371.602	417.219	130.033	28.577	507.845	446.161	711.695	558.109	672.854	536.628	28.7921	883.978	104.38	325.233	296.194
GT3	0	7.59336	0	6.70214	4.80691	5.48826	0	0	6.89115	0	8.93923	7.78576	5.49858	6.28062	6.4393	13.4703	0	9.83039	3.16495	0	0	1.84462	0.5521	3.735	6.84437	6.00153	1.78004	0	0	13.0855	5.9955	27.4353	31.5465	26.7097	3.6195	6.11062	1.90446	1.45801	18.8215	35.7133	6.4059	7.56991	34.1406	21.7461	0.559069	12.6786	0.584763	21.2725	22.7638
GT4	790.119	730.481	333.071	271.437	273.994	235.995	235.109	569.04	126.338	456.254	169.845	158.31	362.907	180.044	260.791	202.055	221.973	212.992	136.093	6.56229	2.35951	18.4462	9.3857	558.756	111.153	157.54	35.6007	5.3763	2.76206	101.336	46.4302	96.0235	127.922	138.795	177.054	210.477	65.5982	10.4977	235.269	199.994	364.282	282.495	312.671	290.06	18.1698	528.978	47.6582	163.089	151.67
GT5	207.926	37.9668	12.8104	16.7554	14.4207	5.48826	20.9919	21.8861	20.6734	30.9325	20.1133	15.5715	5.49858	6.28062	9.65894	3.36758	24.6637	13.1072	3.16495	0	0	7.37849	1.38025	109.809	27.3775	25.5065	3.56007	0	0	30.7356	14.0824	32.3344	34.7301	32.1948	50.9746	65.1799	20.3143	3.79082	74.9499	69.1307	82.6361	65.3765	86.4894	66.9112	3.91349	130.307	11.1105	57.6721	30.9693
GT6	0	0	0	0	0	0	0	0	0	0	0	0	0	0	0	0	0	0	0	0	0	0	0	0	0	0	0	0	0	0	0	0	0	0	0	0	0	0	0	0	0.21353	0.344087	0.569009	0.669112	0	0	0	0	0
GT7	0	0	0	10.0532	4.80691	5.48826	4.19838	0	6.89115	0	8.93923	7.78576	5.49858	8.37416	3.21965	0	4.93274	3.2768	3.16495	4.68735	2.35951	1.84462	6.0731	0	4.3804	0	3.56007	0	0	1.52157	0.697151	1.63305	1.7365	1.1924	29.8609	3.05531	0.952232	3.79082	1.68049	2.29585	1.28118	2.06452	1.99153	4.34923	2.23628	0	1.46191	0	0.794085
GT8	124.756	22.7801	12.8104	10.0532	4.80691	5.48826	8.39676	0	16.0793	0	17.8785	18.1668	10.9972	16.7483	3.21965	13.4703	14.7982	13.1072	9.49484	3.74988	9.43804	3.68925	3.3126	21.663	6.02305	12.0031	5.34011	2.68815	2.76206	6.9992	3.20689	5.22577	3.76242	6.91591	18.7007	16.6345	5.18438	2.91602	28.2323	9.43851	14.52	10.3226	13.0872	13.3822	2.79535	14.7917	3.50858	7.56356	6.35268
GT9	41.5852	53.1535	160.13	144.096	144.207	153.671	163.737	262.634	59.7233	170.129	69.279	67.4766	153.96	79.5545	141.664	107.763	98.6548	117.965	85.4536	0	0	0	0.27605	20.169	7.39192	4.50115	4.45009	0	0	7.30352	3.34632	24.8224	21.7063	20.7477	4.52437	10.5238	3.27991	0	35.9625	43.3661	42.9195	33.0323	50.9263	55.5363	0.279535	29.5833	1.16953	43.0177	26.4695
GT10	0	0	0	0	9.61381	10.9765	8.39676	0	4.5941	15.4662	0	5.1905	16.4958	6.28062	6.4393	3.36758	4.93274	6.5536	9.49484	1.87494	4.71902	3.68925	7.7294	0	6.29682	1.50038	4.45009	2.68815	2.76206	5.17332	2.37031	3.59272	3.47301	7.15439	3.92112	1.01844	0.317411	9.33125	4.36928	5.1019	6.19237	8.94626	6.82811	9.70213	12.2995	2.81746	4.6781	0.945445	2.64695
GT11	0	0	0	3.35107	4.80691	0	0	0	2.29705	7.73311	0	0	5.49858	4.18708	0	3.36758	0	3.2768	0	0	0	0	0.27605	20.916	3.55907	4.50115	0	0	0	1.52157	0.697151	3.91933	5.20951	5.00807	8.74712	9.84489	3.0683	0.291602	11.7634	4.59171	6.61943	5.50539	7.68163	5.01834	0.559069	25.3571	1.16953	8.03628	2.64695
GT13	0	0	0	3.35107	0	0	0	0	0	0	2.23481	2.59525	0	2.09354	0	0	4.93274	0	3.16495	1.87494	2.35951	1.84462	2.7605	0	1.0951	3.00076	2.67006	2.68815	2.76206	2.43451	1.11544	1.30644	0.868252	1.90784	2.11137	1.69739	0.529018	1.45801	1.0083	1.02038	1.92177	2.75269	2.27604	2.00734	1.67721	0	1.46191	0	1.58817
GT14	0	34.9295	0	0	0	0	0	0	2.29705	0	2.23481	2.59525	0	2.09354	0	3.36758	4.93274	3.2768	3.16495	0	0	0	0	2.241	0.273775	0	0	0	0	0	0	0	1.15767	2.3848	0	0.678958	0.211607	0	1.34439	1.27547	0.854119	0.688173	1.99153	1.33822	0	2.11309	0	0.472722	0.794085
GT15	0	9.11203	0	0	0	0	0	0	0	0	0	0	0	0	0	0	0	0	0	0	0	0	0	0	0	0	0	0	0	0	0	0	0	0	0	0	0	0	0	0	0	0	0	0	0	0	0	0	0
GT16	0	0	0	3.35107	0	0	0	0	0	0	2.23481	2.59525	0	0	3.21965	0	0	0	3.16495	0.93747	0	1.84462	0.5521	0	0.54755	0	0	0	0	0.304313	0.13943	0	0.289417	0	0.60325	0.339479	0.105804	0.291602	0	0.255095	0.21353	0.344087	0.284505	0	0.279535	0	0.292381	0	0.52939
GT17	0	0	0	0	0	0	0	0	0	0	0	0	0	0	0	0	0	0	0	0	0	0	0	0	0	0	0	0	0	0	0	0	0	0	0	0	0	0	0.672197	0.255095	0	0	0	0	0	0	0	0.472722	0
GT18	0	0	0	0	0	0	0	0	0	0	0	0	0	0	0	0	0	0	0	0	0	0	0	0	0	0	0	0	0	0	0	0	0	0	0	0	0	0	0	0	0	0.344087	0	0	0	0	0	0	0
GT19	0	41.0041	108.889	77.0746	76.9105	76.8357	96.5628	153.203	41.3469	131.463	60.3398	57.0955	104.473	60.7126	99.8091	60.6165	64.1256	68.8128	53.8041	0	0	0	0	23.904	11.2248	10.5027	6.23013	0	0	8.82508	4.04347	28.4151	40.229	35.772	10.2552	16.6345	5.18438	0	41.3401	46.9375	26.2642	19.957	50.3573	39.4776	0	30.992	0.292381	28.3633	29.3811
GT20	0	115.419	0	0	0	5.48826	0	0	2.29705	0	4.46961	7.78576	5.49858	6.28062	0	3.36758	0	3.2768	9.49484	0.93747	0	1.84462	1.38025	0	1.0951	3.00076	3.56007	0	0	6.08626	2.7886	0.979831	2.02592	2.62328	1.2065	1.69739	0.529018	1.16641	5.04148	4.33661	32.8836	0	6.2591	15.055	1.39767	0	1.46191	3.78178	3.17634
GT21	0	12.1494	6.40521	0	4.80691	0	8.39676	43.7723	0	15.4662	2.23481	5.1905	10.9972	10.4677	12.8786	6.73516	4.93274	6.5536	12.6598	0	0	0	0	0.747	1.0951	0	1.78004	0	0	0	0	0	0	0.23848	0.301625	0	0	0	1.34439	3.06114	8.75472	6.88173	0.284505	8.3639	0	0	0	3.30906	1.58817
GT22	0	4.55602	0	3.35107	0	0	0	0	2.29705	0	0	5.1905	0	2.09354	3.21965	0	4.93274	0	0	0.93747	7.07853	1.84462	0.82815	0	1.0951	0	1.78004	5.3763	2.76206	1.21725	0.557721	0.979831	0.578835	0.715439	1.2065	1.01844	0.317411	0.874805	0.336098	1.02038	1.28118	1.03226	0.853514	1.00367	1.67721	0	1.46191	0	1.58817
GT23	0	0	0	0	0	5.48826	4.19838	0	2.29705	0	2.23481	2.59525	0	2.09354	3.21965	3.36758	4.93274	3.2768	3.16495	0	0	0	0.27605	0	0	0	0	0	0	0.91294	0.418291	0.979831	0.868252	0.23848	0.60325	0.339479	0.105804	0.874805	0	0.765285	0.42706	0.688173	0.853514	0.334556	0.279535	0	0.584763	0	0.52939
GT24	0	6.07469	0	3.35107	0	0	4.19838	0	2.29705	0	0	2.59525	0	4.18708	0	3.36758	9.86548	3.2768	6.3299	0.93747	0	1.84462	0.27605	0	0.54755	0	0.890019	0	0	1.21725	0.557721	0.32661	0.578835	0.476959	0.60325	0.678958	0.211607	0.583203	1.0083	0.765285	0.854119	1.03226	0.853514	0.669112	0.559069	0	0.584763	0	0.52939
GT25	0	7.59336	44.8364	36.8618	48.0691	60.3709	54.579	131.317	20.6734	54.1318	22.3481	23.3573	76.9802	33.4966	38.6358	40.411	34.5292	3.2768	34.8144	0	0	0	0.82815	0.747	0.821325	0	0	0	0	1.21725	0.557721	2.28627	0.868252	1.1924	1.50812	3.05531	0.952232	0.583203	3.36098	0.765285	1.70824	1.72043	1.99153	2.34189	0.279535	4.22619	0.292381	2.36361	0.264695
GT26	207.926	123.012	12.8104	16.7554	14.4207	21.9531	12.5951	43.7723	6.89115	46.3987	11.174	18.1668	10.9972	14.6548	6.4393	3.36758	4.93274	3.2768	0	0	0	1.84462	1.1042	113.544	20.5331	34.5088	0.890019	0	0	25.5623	11.7121	23.8426	29.5206	27.4252	44.6405	44.4717	13.8603	2.04121	52.7675	51.2741	73.8813	62.6238	71.4107	65.573	2.23628	102.133	15.2038	39.236	34.4104
GT27	0	0	32.026	16.7554	24.0345	5.48826	4.19838	0	25.2675	23.1993	26.8177	25.9525	5.49858	29.3096	12.8786	6.73516	9.86548	26.2144	25.3196	7.49976	2.35951	1.84462	4.14075	10.458	6.02305	7.50191	3.56007	2.68815	0	3.95607	1.81259	4.57255	3.47301	7.39287	6.93737	6.11062	1.90446	5.54043	3.69708	5.86718	7.68707	8.25808	9.38866	7.36023	3.63395	2.81746	5.55525	2.83633	5.2939
GT28	249.511	157.942	108.889	70.3725	105.752	71.3474	88.166	109.431	50.5351	100.53	64.8094	57.0955	76.9802	60.7126	96.5894	53.8813	34.5292	6.5536	72.7938	0.93747	2.35951	11.0677	3.3126	183.015	39.1498	42.0107	8.90019	0	0	53.2548	24.4003	46.0521	52.0951	59.143	70.2786	78.7591	24.5464	4.37402	80.6636	79.5896	148.19	117.678	118.638	108.062	5.31116	174.682	24.56	56.254	46.0569
GT29	0	1.51867	0	0	0	0	0	0	0	0	0	0	0	0	0	0	0	0	0	0	0	0	0	0	0	0	0	0	0	0.304313	0.13943	0	0	0	0	0	0	0.291602	0	0	0	0	0	0	0	0	0	0	0
GT30	0	50.1162	64.0521	87.1279	91.3312	98.7887	100.761	240.748	43.6439	131.463	69.279	54.5003	87.9773	64.8997	103.029	67.3516	49.3274	75.3663	63.299	0	0	0	0	14.94	7.6657	9.00229	3.56007	0	0	3.04313	1.3943	21.8829	34.7301	28.1406	4.22275	15.616	4.86696	0	30.585	38.7744	20.9259	15.4839	51.4954	40.1467	0	25.3571	0.292381	33.0906	26.7342
GT31	0	0	19.2156	20.1064	4.80691	5.48826	16.7935	0	11.4852	15.4662	17.8785	18.1668	5.49858	16.7483	16.0982	13.4703	14.7982	9.83039	25.3196	4.68735	2.35951	3.68925	2.48445	0	2.46397	1.50038	5.34011	5.3763	8.28617	3.34745	1.53373	2.61288	4.05184	2.3848	3.6195	2.71583	0.846429	3.20762	1.0083	2.29585	2.98942	5.50539	3.41406	4.34923	7.2679	0	3.2162	0	2.11756
GT32	41.5852	13.668	19.2156	3.35107	4.80691	5.48826	8.39676	43.7723	4.5941	23.1993	8.93923	5.1905	16.4958	10.4677	9.65894	10.1027	9.86548	0	12.6598	2.81241	4.71902	0	0.5521	78.435	10.1297	22.5057	1.78004	0	0	7.30352	3.34632	6.2056	6.36718	7.15439	32.5755	34.9663	10.8978	0.583203	26.2157	13.52	18.15	16.1721	14.7942	12.7131	2.79535	99.3154	2.33905	6.14539	12.9701
GT33	0	1.51867	0	0	0	0	4.19838	0	0	0	0	0	0	0	0	0	4.93274	0	3.16495	0	0	0	0	0	0	0	0	0	0	0	0	0.32661	0	0	0	0	0	0	0	0	0.64059	0	0.284505	0	0	0	0	0	0
GT34	0	4.55602	0	0	0	0	0	0	0	0	0	0	0	0	0	0	0	0	0	0	0	0	0	0	0	0	0	0	0	0	0	0	0	0	0	0	0	0	0	0	0	0	0	0	0	0	0	0	0
GT35	291.097	186.797	6.40521	16.7554	14.4207	10.9765	4.19838	21.8861	9.1882	15.4662	15.6436	15.5715	5.49858	14.6548	9.65894	10.1027	24.6637	16.384	9.49484	1.87494	4.71902	9.22312	4.4168	306.27	75.0143	97.5248	19.5804	2.68815	5.52411	59.0368	27.0495	62.056	68.0131	70.3515	123.666	133.076	41.475	5.83203	187.879	145.914	204.775	167.57	183.221	168.616	6.70883	274.702	31.8696	121.962	88.4081
GT39	0	77.4523	12.8104	3.35107	0	10.9765	4.19838	0	4.5941	0	6.70442	7.78576	5.49858	6.28062	6.4393	3.36758	4.93274	3.2768	6.3299	0.93747	2.35951	1.84462	1.1042	2.241	4.3804	6.00153	2.67006	0	0	5.47764	2.50974	3.2661	3.76242	10.7316	5.12762	3.73427	1.16384	1.45801	9.41076	10.2038	30.3212	25.1183	22.1914	23.0844	0.838604	2.11309	5.55525	6.14539	6.35268
GT41	0	12.1494	6.40521	13.4043	4.80691	0	8.39676	0	11.4852	0	6.70442	10.381	10.9972	8.37416	16.0982	16.8379	9.86548	6.5536	9.49484	1.87494	0	0	1.93235	10.458	4.92795	4.50115	13.3503	2.68815	0	2.13019	0.976011	4.89916	6.36718	6.67743	1.2065	2.71583	0.846429	1.74961	4.70538	13.2649	16.2283	11.3549	11.0957	23.4189	1.11814	2.81746	2.04667	6.14539	12.9701
GT42	0	0	0	0	0	0	0	0	0	0	0	0	0	0	0	0	0	0	0	0	0	0	0	0.747	0	0	0	0	0	0	0	0	0	0	0	0	0	0	0	0	0	0	0	0	0	0	0	0	0
GT43	0	0	12.8104	0	0	0	0	0	4.5941	15.4662	11.174	5.1905	10.9972	4.18708	3.21965	6.73516	0	6.5536	12.6598	2.81241	2.35951	0	1.93235	0	2.1902	1.50038	1.78004	2.68815	2.76206	1.52157	0.697151	1.30644	1.15767	2.14632	1.2065	1.35792	0.423214	1.74961	0.672197	1.27547	1.28118	1.72043	1.70703	1.33822	1.11814	0	1.46191	0	0.52939
GT44	0	0	0	0	0	0	0	0	0	0	0	0	0	0	0	0	0	0	0	0	0	0	0	0	0	0	0	0	0	0	0	0	0	0	0	0	0	0	0	0	0	0	0	0	0	0	0	0	0
GT45	0	0	0	0	0	0	0	0	0	0	0	0	0	0	0	0	0	0	0	0	0	0	0	0	0	0	0	0	0	0	0	0	0	0	0	0	0	0	0	0	0.21353	0	0	0	0	0	0	0	0
GT47	0	0	0	3.35107	4.80691	0	4.19838	0	9.1882	0	11.174	7.78576	16.4958	8.37416	16.0982	16.8379	4.93274	9.83039	3.16495	0.93747	2.35951	1.84462	1.38025	0.747	2.1902	3.00076	1.78004	5.3763	0	2.43451	1.11544	1.63305	1.7365	1.66936	2.71462	1.01844	0.317411	1.74961	0.336098	1.78566	0.854119	1.37635	1.13802	1.67278	2.23628	0	1.75429	0	1.58817
GT48	0	19.7427	0	0	0	0	0	0	0	0	0	0	0	0	0	0	0	0	0	0	0	0	0	0	0	0	0	0	0	0	0	0	1.15767	0	0	0	0	0	0	0	0.64059	0.344087	0	0	0	0	0	0	0
GT49	0	0	0	0	0	0	4.19838	0	0	0	0	5.1905	0	2.09354	3.21965	3.36758	0	3.2768	0	0.93747	2.35951	3.68925	1.38025	0	1.0951	1.50038	1.78004	0	2.76206	1.21725	0.557721	0.979831	0	1.1924	1.50812	1.01844	0.317411	1.16641	0.672197	1.27547	2.1353	2.06452	1.42252	2.00734	1.67721	0	1.46191	0	1.32348
GT50	0	3.03734	0	3.35107	0	0	0	0	0	0	2.23481	0	0	0	0	0	0	0	3.16495	0.93747	0	0	0.27605	0	0.273775	0	0	0	0	0	0	0.32661	0	0.23848	0	0	0	0.291602	0.336098	0.255095	0.64059	1.03226	0.284505	0.334556	0.279535	0	0.292381	0	0
GT51	374.267	378.149	236.993	221.171	326.87	203.066	260.3	569.04	133.229	363.456	167.611	189.453	258.433	157.015	273.67	175.114	187.444	229.376	167.742	0	2.35951	3.68925	7.45335	393.669	88.7031	124.532	24.9205	0	0	73.3395	33.6027	78.3865	107.953	102.546	123.666	146.994	45.8129	6.12363	177.796	171.679	232.32	183.742	257.477	195.715	10.0632	444.454	38.0096	153.635	117.789
GT52	0	0	0	0	0	0	0	0	0	0	0	0	0	0	0	0	0	0	0	0	0	0	0	0	0	0	0	0	0	0	0	0	0	0	0	0	0	0	0	0	0	0	0	0	0	0	0	0	0
GT53	0	19.7427	0	0	0	0	0	0	0	0	0	0	0	0	0	0	0	0	0	0	0	0	0	0	0	0	0	0	0	0	0	0	0	0	0	0	0	0	0	0	7.26001	5.50539	0	3.34556	0	0	0	0	0
GT54	0	0	6.40521	3.35107	0	5.48826	0	0	4.5941	15.4662	2.23481	0	0	2.09354	3.21965	3.36758	0	0	6.3299	0	0	0	0.5521	0	0.54755	0	0.890019	0	0	0.608626	0.27886	0.653221	0.289417	0.476959	0.60325	0.339479	0.105804	0.583203	0.336098	0.51019	0.21353	0.344087	0.569009	0.669112	0.838604	0	0.584763	0.472722	0.794085
GT55	0	0	0	0	0	0	0	0	0	0	0	0	0	0	0	0	0	0	0	0	0	0	0	0	0	0	0	0	0	0	0	0	0	0	0	0	0	0	0	0.255095	0	0	0	0	0	0	0	0	0.794085
GT56	0	12.1494	0	0	0	0	0	0	0	0	0	0	0	0	0	0	0	0	0	0	0	0	0	0	0	0	0	0	0	0	0	0	0	0	0	0	0	0	0	0	0.21353	0	0	0	0	0	0	0	0
GT57	0	1.51867	0	3.35107	4.80691	0	4.19838	0	2.29705	0	4.46961	2.59525	0	2.09354	3.21965	3.36758	4.93274	3.2768	9.49484	0.93747	2.35951	3.68925	0.82815	0.747	0.821325	1.50038	3.56007	2.68815	2.76206	0.608626	0.27886	2.28627	1.15767	0.476959	1.50812	1.69739	0.529018	1.16641	0.672197	1.53057	1.28118	1.37635	0.853514	1.00367	1.95674	0	0.877144	0	1.32348
GT58	0	1.51867	6.40521	3.35107	0	0	4.19838	0	4.5941	0	4.46961	2.59525	0	2.09354	3.21965	3.36758	4.93274	6.5536	3.16495	0.93747	2.35951	0	0.27605	0	0.54755	1.50038	1.78004	0	0	0.304313	0.13943	0.979831	0.289417	0.23848	0.60325	0.678958	0.211607	0.291602	0.336098	0.51019	1.28118	0.688173	0.284505	0.334556	0.279535	0	0.292381	0	0.264695
GT59	0	0	0	0	4.80691	0	0	0	0	0	0	0	0	0	0	0	0	0	0	0.93747	0	0	0.27605	0	0.273775	0	0	0	0	0.304313	0.13943	0.32661	0.289417	0.23848	0.301625	0.339479	0.105804	0.291602	0.336098	0.255095	0.21353	0.344087	0.284505	0.334556	0.838604	0	0.292381	0	0.264695
GT60	0	0	0	0	0	0	0	0	0	0	0	0	0	0	0	0	0	0	0	0	0	0	0	0	0	0	0	0	0	0	0	0	0	0.23848	0	0	0	0	0	0	0.64059	0.688173	0	0	0	0	0	0	0
GT61	0	0	0	0	0	0	0	0	2.29705	0	0	2.59525	5.49858	0	0	0	0	0	0	0	0	0	0	0	0	0	0	0	0	0	0	0	0	0	0	0	0	0	0.336098	0	0.42706	0.344087	0	0	0	0	0	0	0
GT62	0	3.03734	0	3.35107	0	0	0	0	0	0	0	0	0	0	0	0	0	0	0	0	0	0	0	0	0	0	0	0	0	0	0	0	0	0	0	0	0	0	0	0	0.42706	0	0	0.334556	0	0	0.292381	0	0.52939
GT64	0	0	0	0	4.80691	0	0	0	4.5941	0	4.46961	5.1905	10.9972	2.09354	6.4393	13.4703	4.93274	6.5536	3.16495	0	0	0	0.5521	0	0.821325	1.50038	0.890019	0	0	0.91294	0.418291	0.979831	0.868252	0.476959	1.2065	0	0	0.583203	0	0.51019	0.21353	0.344087	0.284505	0.669112	1.11814	0	0.877144	0	0.52939
GT65	0	0	6.40521	3.35107	4.80691	0	0	0	2.29705	0	2.23481	0	0	4.18708	0	0	0	3.2768	3.16495	0	0	0	0	0	0	0	0	0	0	0	0	0	0	0	0	0	0	0.291602	0	0.255095	0	0	0	0	0	0	0.584763	0	0.264695
GT66	0	7.59336	6.40521	10.0532	14.4207	0	12.5951	0	11.4852	7.73311	20.1133	18.1668	10.9972	18.8419	12.8786	3.36758	4.93274	9.83039	18.9897	3.74988	0	0	2.2084	2.988	2.73775	6.00153	3.56007	0	0	4.26038	1.95202	6.2056	3.76242	3.33872	3.01625	2.03687	0.634821	2.91602	4.36928	4.33661	2.98942	2.75269	4.55208	5.3529	1.95674	0	1.75429	3.78178	5.02921
GT67	0	0	0	0	0	0	0	0	0	0	0	0	0	0	0	0	0	0	0	0	0	0	0	0	0	0	0	0	0	0	0	0	0	0	0	0	0	0	0	0	0	0	0	0	0	0	0	0	0
GT68	0	0	0	0	0	0	0	0	4.5941	0	0	0	0	0	0	6.73516	4.93274	0	3.16495	0	0	0	0.27605	0	0.273775	0	0	0	0	0.304313	0.13943	0	0.289417	0	0	0	0	0.291602	0	0.255095	0.21353	0	0	0	0	0	0.292381	0	0.264695
GT69	0	0	0	0	0	0	0	0	0	0	0	0	0	0	0	0	0	0	0	0	0	0	0	0	0	0	0	0	0	0	0	0	0	0	0	0	0	0	0	0	0	0	0	0	0	0	0	0	0
GT71	0	1.51867	0	0	0	0	0	0	0	0	0	0	0	0	0	0	0	0	0	0	0	0	0	0	0	0	0	0	0	0	0	0	0	0	0	0	0	0	0	0	0	0	0	0	0	0	0	0	0
GT73	0	9.11203	0	0	0	0	0	0	0	0	0	0	0	0	0	0	0	0	0	0	0	0	0	0	0	0	0	0	0	0	0	0	0	0	0	0	0	0	0	0	0.21353	0.688173	0	0	0	0	0	0	0
GT75	0	0	0	0	0	0	0	0	0	0	0	0	0	0	0	0	0	0	0	0	0	0	0	0	0	0	0	0	0	0	0	0	0	0	0	0	0	0	0	0	0	0	0	1.00367	0	0	0	0	0
GT76	0	0	0	0	0	0	0	0	0	0	0	0	0	0	0	0	0	0	0	0.93747	0	0	0.27605	0	0.821325	0	1.78004	0	2.76206	0.304313	0.13943	0.32661	0.578835	2.86176	0	0.339479	0.105804	0.583203	0	0.51019	0.854119	0.344087	3.69856	6.35657	0.279535	0	0.292381	0	0
GT81	0	19.7427	0	0	0	0	0	0	0	0	0	0	0	0	0	0	0	0	0	0	0	0	0.27605	4.482	0.273775	0	0	0	0	2.43451	1.11544	0.979831	0.578835	0.476959	0.60325	1.69739	0.529018	0.291602	3.02489	3.57133	7.04649	6.88173	3.98307	2.00734	0	0.704365	0	4.72722	1.32348
GT82	0	0	0	0	0	0	0	0	0	0	0	0	0	0	0	0	0	0	0	0	0	0	0	0	0	0	0	0	0	0.304313	0.13943	0.979831	0	0	0	0	0	0	0	0	0	0	0	0.334556	0	0	0	0	0
GT83	0	37.9668	25.6208	10.0532	19.2276	10.9765	0	21.8861	0	7.73311	2.23481	0	5.49858	0	19.3179	13.4703	14.7982	6.5536	12.6598	0	0	0	0	14.193	5.20172	3.00076	1.78004	0	0	1.82588	0.836581	13.0644	23.4428	23.848	3.31787	3.05531	0.952232	0	13.78	17.3465	27.1183	16.8602	31.2955	38.1394	0	16.9048	0.292381	21.2725	15.3523
GT84	0	103.27	0	0	0	0	0	0	0	0	2.23481	0	0	0	0	0	0	3.2768	0	0	0	0	0	1.494	3.01152	3.00076	0	0	0	3.34745	1.53373	1.95966	2.60476	9.06223	2.11137	4.7527	1.48125	0	11.0912	6.12228	37.3677	30.9678	21.9069	38.1394	0	1.40873	5.26287	19.3816	6.35268
GT85	0	3.03734	0	0	0	0	0	0	0	0	0	12.9763	0	0	0	0	0	0	0	0	0	0	0	0	0	0	0	0	0	0	0	0	0	0	0	0	0	0	0	0	2.34883	2.40861	0	0.669112	0	0	0	0	0
GT87	0	19.7427	0	0	0	0	0	0	0	0	0	0	0	0	0	0	0	0	0	0	0	0	0	0	0	0	0.890019	0	0	1.21725	0.557721	0	0	0.23848	0	0	0	0	0.336098	0.255095	16.0147	13.4194	1.13802	4.34923	0	0.704365	0	0	0.264695
GT89	0	12.1494	0	0	0	0	0	0	2.29705	0	0	0	0	0	0	0	0	0	0	0	0	0	0	0	0.273775	0	0	0	0	0	0	0	0.289417	0	0	0	0	0	0	0.51019	3.84354	2.75269	0.853514	1.00367	0	0	0	0.472722	0
GT90	0	0	6.40521	0	4.80691	0	8.39676	0	6.89115	0	6.70442	7.78576	10.9972	6.28062	6.4393	3.36758	9.86548	3.2768	9.49484	0.93747	0	0	0.27605	0	0	0	0.890019	0	2.76206	0.91294	0.418291	0.653221	0.289417	0.476959	0.301625	0.339479	0.105804	0.583203	0.336098	0.51019	0.42706	0.688173	0.853514	0.669112	0.838604	0	0.877144	0	0.264695
GT91	0	0	0	0	0	0	0	0	0	0	0	0	0	0	0	0	0	0	0	0	0	0	0	0	0	0	0	0	0	0.304313	0.13943	0	0	0	0	0.339479	0.105804	0	0	0	0.21353	0	0	0.334556	0	0	0	0	0
GT92	0	0	6.40521	3.35107	0	0	0	0	4.5941	0	2.23481	2.59525	5.49858	2.09354	6.4393	6.73516	0	0	6.3299	0.93747	2.35951	1.84462	3.3126	0	3.83285	3.00076	3.56007	10.7526	2.76206	0.91294	0.418291	2.28627	1.7365	2.86176	4.22275	4.07375	1.26964	2.62441	0.672197	1.53057	5.97884	7.91399	7.68163	2.67645	2.23628	0	3.80096	0.472722	2.38226
GT94	0	21.2614	0	0	0	0	0	0	0	0	0	2.59525	0	0	0	0	0	0	0	0	0	0	0	0	0	0	0	0	0	0.304313	0.13943	0.979831	0	0.476959	0	0	0	0	0.336098	0.255095	0.64059	1.72043	0.853514	0	0	0	0	0	0
GT98	0	0	0	0	0	0	0	0	0	0	2.23481	0	0	2.09354	0	0	0	0	3.16495	0.93747	0	1.84462	0.82815	0	0.54755	3.00076	0.890019	2.68815	0	0.608626	0.27886	0.32661	0.289417	0.476959	0.301625	0.678958	0.211607	0.291602	0	0.765285	0.21353	0.344087	0	0.334556	0	0	0.584763	0	0
GT99	0	0	0	0	0	0	0	0	0	0	0	0	0	0	0	0	0	0	0	0	0	0	0	0	0	0	0	0	0	0	0	0	0	0	0	0	0	0	0	0	0.21353	0	0	0	0	0	0	0	0
CBM1	0	0	0	0	0	0	0	0	0	0	0	0	0	0	0	0	0	0	0	0	0	0	0	0	0	0	0	0	0	0	0	0	0	0	0	0	0	0	0	0	0	0	0	0	0	0	0	0	0
CBM2	0	0	0	0	0	0	0	0	0	0	0	0	0	0	0	0	0	0	0	0	0	0	0	0	0	0	0	0	0	0	0	0	0	0	0	0	0	0	0	0.255095	3.20295	2.40861	0	0.669112	0	0	0	0	0
CBM3	0	0	0	0	0	0	0	0	0	0	0	0	0	0	0	0	0	0	0	0	0	0	0	0	0	0	0	0	0	0	0	0.32661	0.289417	0	0	0	0	0	0	0.255095	0.42706	0.688173	0.284505	0	0	0	0	0	0
CBM4	0	4.55602	0	0	0	0	0	0	0	0	0	0	0	0	0	0	0	0	0	0	0	0	0	7.47	1.91642	3.00076	0	0	0	0.608626	0.27886	1.30644	4.34126	11.2085	0.301625	2.03687	0.634821	0.291602	4.36928	5.86718	1.49471	1.72043	11.0957	7.69479	0	9.15674	0.877144	4.2545	3.70573
CBM5	0	7.59336	0	0	0	0	0	0	0	0	0	0	0	0	0	0	0	0	0	0	0	1.84462	0.5521	0	0	0	0	0	0	0.304313	0.13943	0	0	0.476959	0	0	0	0	0	0.255095	4.05707	5.1613	1.13802	0	0.559069	0	0.877144	0	0
CBM6	0	4.55602	0	0	0	0	0	0	0	0	0	0	0	0	0	0	0	0	0	0	0	0	0	1.494	0.821325	0	0	0	0	0.304313	0.13943	0	2.31534	5.48503	1.2065	1.01844	0.317411	0	1.34439	2.29585	0.854119	0.344087	2.27604	0	0	3.52182	0	1.41817	0.794085
CBM9	0	3.03734	0	0	0	0	0	0	0	0	0	0	0	0	0	0	0	0	0	0	0	0	0	16.434	1.64265	1.50038	0	0	0	0	0	0	0.578835	1.43088	1.80975	4.07375	1.26964	0.291602	4.36928	2.55095	3.84354	2.06452	1.70703	2.67645	0	20.4266	0.584763	0.472722	1.58817
CBM10	0	0	0	0	0	0	0	0	0	0	0	0	0	0	0	0	0	0	0	0	0	0	0	0	0	0	0	0	0	0	0	0	0	0	0	0	0	0	0	0	0	0	0	0	0	0	0	0	0
CBM11	0	0	0	0	0	0	0	0	0	0	0	0	0	0	0	0	0	0	0	0	0	0	0	27.639	4.65417	7.50191	1.78004	0	0	0	0	0	0	0	3.01625	3.05531	0.952232	0	0.336098	0.255095	0	0	0	0	0.279535	11.2698	0	0	0
CBM12	0	0	0	0	0	0	0	0	0	0	0	0	0	0	0	0	0	0	0	0	0	0	0	0	0	0	0	0	0	0.304313	0.13943	0	0	0.23848	0	0	0	0	0	0	1.92177	2.06452	0	0	0	0	0	0	0
CBM13	0	1.51867	0	0	0	0	0	0	0	7.73311	0	2.59525	0	0	0	3.36758	0	3.2768	3.16495	0	0	0	0	2.241	1.0951	1.50038	0	0	0	1.52157	0.697151	2.61288	0.578835	0.715439	0	0	0	0	5.37757	0.255095	8.75472	7.22582	3.98307	1.00367	0	0	0	0	0.264695
CBM14	0	0	12.8104	20.1064	33.6483	5.48826	4.19838	0	13.7823	7.73311	15.6436	20.762	10.9972	23.0289	16.0982	23.5731	4.93274	16.384	31.6495	2.81241	2.35951	3.68925	3.8647	0	3.83285	1.50038	2.67006	0	5.52411	3.95607	1.81259	2.28627	2.31534	3.10024	3.31787	2.37635	0.740625	4.95723	1.68049	3.57133	2.77589	3.09678	2.27604	3.34556	4.75209	0	3.50858	0	2.38226
CBM16	0	0	0	0	0	0	0	0	0	0	0	0	0	0	0	0	0	0	0	0	0	0	0	0	0	0	0	0	0	0	0	0	0	0	0	0	0	0	0	0	1.92177	1.72043	0.569009	0	0	0	0	0.472722	0
CBM18	0	1.51867	0	0	0	0	0	0	0	0	0	0	0	0	0	0	0	0	0	0	0	0	0	0	0	0	0	0	0	0.304313	0.13943	0	0	0.715439	0.301625	0.339479	0.105804	0.291602	0	0.255095	0.42706	0.688173	0.853514	1.33822	0	0	0	0	0
CBM19	0	1.51867	0	0	0	0	0	0	0	0	0	0	0	0	0	0	0	0	0	0	0	0	0	0	0	0	0	0	0	0	0	0	0	1.43088	0	0	0	0	0	0	0	0	0	0	0	0	0	0	0
CBM20	0	0	0	0	4.80691	0	0	0	2.29705	0	2.23481	2.59525	0	2.09354	3.21965	3.36758	0	6.5536	0	0	0	0	0	0.747	0.821325	3.00076	0.890019	0	0	2.43451	1.11544	2.28627	5.78835	7.86983	2.11137	3.05531	0.952232	0.874805	3.36098	6.88756	2.34883	2.40861	10.2422	7.02568	0	4.22619	0.584763	3.30906	3.97043
CBM21	0	0	0	0	0	0	0	0	0	0	0	0	0	0	0	0	0	0	0	0	0	0	0	0	0	0	0	0	0	0	0	0	0	0	0	0	0	0	0	0	0	0	0	0	0	0	0	0	0
CBM22	0	9.11203	0	0	0	0	0	0	0	0	0	0	0	0	0	0	0	0	0	0	0	1.84462	0.27605	121.014	18.6167	30.0076	0.890019	0	0	12.4768	5.71664	3.91933	8.68252	13.1164	27.7495	0	0	0.874805	16.4688	9.18342	15.8012	11.0108	9.67316	6.02201	1.67721	70.4365	2.92381	8.03628	2.91165
CBM25	0	0	0	0	0	0	0	0	0	0	0	0	0	0	0	0	0	0	0	0	0	0	0	0	0	0	0	0	0	0	0	0	0	0	0	0	0	0	0.336098	0	1.28118	1.37635	0.284505	0.334556	0	0	0	0	0
CBM30	0	0	0	0	0	0	0	0	0	0	0	0	0	0	0	0	0	0	0	0	0	0	0	10.458	2.1902	3.00076	1.78004	0	0	0.304313	0.13943	1.95966	2.89417	2.3848	3.92112	37.6821	11.7442	0	3.02489	1.27547	1.28118	0.688173	2.84505	0.334556	0.559069	10.5655	0.292381	1.89089	1.32348
CBM32	41.5852	9.11203	0	3.35107	4.80691	0	4.19838	0	0	15.4662	4.46961	5.1905	0	0	0	0	9.86548	3.2768	0	0	0	0	0	0	0	0	0	0	0	0.608626	0.27886	0.32661	1.15767	2.14632	0.60325	0	0	0.291602	2.01659	5.1019	7.68707	8.25808	3.12955	1.33822	0	2.11309	2.33905	2.36361	0.794085
CBM34	0	1.51867	0	0	0	0	0	0	0	0	0	2.59525	0	0	0	0	0	0	0	0	0	0	0.27605	0.747	2.1902	1.50038	0	0	0	7.30352	3.34632	2.93949	0.578835	4.05415	10.5569	6.78958	2.11607	0.583203	13.4439	6.88756	19.2177	15.4839	9.67316	6.35657	0	0	4.97048	4.72722	2.11756
CBM35	0	0	0	0	0	0	0	0	0	0	0	0	0	0	0	0	0	0	0	0	0	0	0	2.988	0.273775	0	0	0	0	0	0	0.32661	0	0.476959	1.50812	2.03687	0.634821	0	0.672197	0.255095	0.854119	0.344087	0.569009	1.33822	0	0.704365	0	1.89089	0.52939
CBM36	0	0	0	0	0	0	0	0	0	0	0	0	0	0	0	0	0	0	0	0	0	0	0	0	0	0	0	0	0	0	0	0	0	0	0.301625	0.339479	0.105804	0	0	0	0.21353	0	0	0	0	0	0	1.89089	0
CBM38	0	6.07469	0	0	0	5.48826	4.19838	0	0	15.4662	0	5.1905	5.49858	0	0	0	0	0	0	0	0	0	0	0	0.273775	0	0	0	0	0.608626	0.27886	1.30644	2.02592	2.14632	0.301625	0.339479	0.105804	0	1.0083	2.55095	0.64059	0.344087	3.41406	1.67278	0	0	0	1.89089	0.52939
CBM41	124.756	41.0041	6.40521	3.35107	4.80691	5.48826	4.19838	21.8861	2.29705	7.73311	2.23481	5.1905	5.49858	2.09354	6.4393	3.36758	4.93274	3.2768	3.16495	0	0	0	1.6563	29.88	3.2853	9.00229	1.78004	0	0	2.13019	0.976011	1.63305	1.44709	6.67743	9.04875	14.2581	4.44375	0.874805	7.39417	3.82642	27.9724	18.2366	13.0872	20.7425	0.279535	22.5397	6.43239	4.2545	2.38226
CBM42	0	0	0	0	0	0	0	0	0	23.1993	0	0	0	0	0	0	0	0	0	0	0	0	0	0	0	0	0	0	0	0	0	0	0	0	0	0	0	0	0	0	0.21353	0.688173	0.284505	0	0	0	0	0	0
CBM43	0	0	0	0	0	0	0	0	0	0	0	0	0	0	0	0	0	0	0	0	0	0	0	0	0	0	0	0	0	0	0	0	0	0	0	0	0	0	0.336098	0	0	0	0	0	0	0	0	0	0
CBM45	0	0	0	0	0	0	0	0	0	0	0	0	0	0	0	0	0	0	0	0	0	0	0	0	0	0	0	0	0	0	0	0	0	0	0	0	0	0	0	0	0	0	0	0	0	0	0	0	0
CBM46	0	0	0	0	0	0	0	0	0	0	0	0	0	0	0	0	0	0	0	0	0	0	0	0	0	0	0	0	0	0	0	0	0	0	0	0	0	0	0	0	0	0	0	0.334556	0	0	0.584763	0	0
CBM47	0	0	0	0	0	0	0	0	0	0	0	0	0	0	0	0	0	0	0	0	0	0	0	0	0	0	0	0	0	0	0	0	0	0	0	0	0	0	0	0	0.21353	0	0	0	0	0	0	0.472722	0
CBM48	83.1705	121.494	12.8104	16.7554	14.4207	16.4648	16.7935	43.7723	9.1882	23.1993	20.1133	7.78576	16.4958	16.7483	16.0982	10.1027	24.6637	6.5536	12.6598	0.93747	0	1.84462	3.03655	47.061	14.2363	15.0038	7.12015	0	0	17.9545	8.22638	18.6168	17.365	35.772	27.1462	30.5531	9.52232	3.49922	37.9791	37.2439	95.4478	75.0109	67.4276	74.606	3.07488	59.871	12.5724	30.2542	28.3224
CBM50	249.511	65.3029	32.026	40.2129	43.2622	38.4178	33.5871	43.7723	34.4557	61.8649	31.2873	36.3335	38.4901	33.4966	51.5144	33.6758	34.5292	29.4912	28.4845	0.93747	0	5.53387	1.1042	69.471	18.3429	27.0069	4.45009	0	0	29.2141	13.3853	23.1893	21.7063	18.1245	46.7519	50.5823	15.7647	2.91602	45.7094	36.9888	94.3802	70.8819	61.7375	44.1614	3.07488	59.871	12.5724	33.5633	23.5579
CBM51	0	1.51867	0	0	0	0	0	0	0	0	0	0	0	0	0	0	0	0	0	0	0	0	0	0	0	0	0	0	0	0.91294	0.418291	0	0.289417	0	0	0.339479	0.105804	0	0	0	2.34883	3.78495	0.853514	1.00367	0	0.704365	0	0	0.264695
CBM53	0	0	0	0	0	0	0	0	0	0	0	0	0	0	0	0	0	0	0	0	0	0	0	1.494	0.821325	1.50038	0	0	0	0	0	0	0	0	0	0	0	0	0.336098	1.27547	0	0.344087	0.284505	0	0	0	0	0.945445	0.264695
CBM54	0	0	0	0	0	0	0	0	0	0	0	0	0	0	0	0	0	0	0	0	0	0	0	0	0	0	0	0	0	0	0	0	0.578835	0	0	0	0	0	0.336098	0.51019	0	0	0	0.334556	0	0	0	0	0.264695
CBM56	0	0	0	0	0	0	0	0	0	0	0	0	0	0	0	0	0	0	0	0	0	0	0	0	0.273775	0	0	0	0	0	0	0	0	0.23848	0	0	0	0	0	0	0.21353	0.344087	0.569009	0	0	0	0	0.472722	0
CBM57	0	0	0	0	0	0	4.19838	0	0	0	0	0	0	0	0	3.36758	0	0	0	0	0	0	0.27605	0	0.273775	0	0	0	0	0.304313	0.13943	0.32661	0.289417	0.23848	0.301625	0	0	0.291602	0	0.255095	0.64059	0.344087	0.853514	0.669112	0	0	0.292381	0.472722	0.52939
CBM60	0	0	0	0	0	0	0	0	0	0	0	0	0	0	0	0	0	0	0	0	0	0	0	0	0	0	0	0	0	0	0	0	0	0	0	0	0	0	0	0	0	0	0	0	0	0	0	0	0
CBM61	0	1.51867	0	0	0	0	0	0	0	0	0	0	0	0	0	0	0	0	0	0	0	0	0	0	0	0	0	0	0	0	0	0	0	0.23848	0	0	0	0	0	0	0	0	0	0.669112	0	0	0.292381	0	0
CBM62	0	0	0	0	0	0	0	0	0	0	0	0	0	0	0	0	0	0	0	0	0	0	0	0	0	0	0	0	0	0	0	0.979831	2.60476	8.10831	0	0	0	0	1.68049	2.80604	0.42706	0.344087	5.12109	4.68379	0	0	0	1.41817	2.91165
CBM63	0	0	0	0	0	0	0	0	0	0	0	0	0	0	0	0	0	0	0	0	0	0	0	0	0	0	0	0	0	0	0	0	0	0	0	0	0	0	0	0	0	0	0	0	0	0	0	0	0
CBM66	41.5852	0	0	3.35107	4.80691	0	0	43.7723	2.29705	0	2.23481	2.59525	5.49858	0	3.21965	3.36758	4.93274	0	0	0	0	0	0	2.988	0.821325	0	0	0	0	0.304313	0.13943	0.32661	0.289417	1.90784	0.301625	0	0	0	1.0083	1.78566	0.42706	0.344087	0.853514	0.334556	0	0.704365	0.292381	1.41817	0.794085
CBM67	0	12.1494	0	0	0	0	0	0	0	0	0	0	0	0	0	0	0	0	0	0	0	0	0	1.494	1.91642	0	0	0	0	1.52157	0.697151	2.61288	6.36718	20.7477	3.92112	2.03687	0.634821	0.291602	7.39417	17.3465	4.2706	4.12904	14.2252	12.044	0	5.63492	0.292381	10.3999	5.2939
CBM68	0	0	0	0	0	0	0	0	0	0	0	0	0	0	0	0	0	0	0	0	0	0	0	0	0	0	0	0	0	0	0	0	0	0	0	0	0	0	0	0	0.42706	0.344087	0	0	0	0	0	0	0
CBM73	0	0	0	0	0	0	0	0	0	0	0	0	0	0	0	0	0	0	0	0	0	0	0	0	0	0	0	0	0	0	0	0	0	0.23848	0	0	0	0	0	0	0	0	0.284505	0.334556	0	0	0	0	0
CBM74	0	0	0	0	0	0	0	0	0	0	0	0	0	0	0	0	0	0	0	0	0	0	0	0	0	0	0	0	0	0	0	0	0	0	0	0	0	0	0	0	0	0	0	0	0	0	0	0	0
CBM77	0	0	0	0	0	0	0	0	0	0	0	0	0	0	0	0	0	0	0	0	0	0	0	0	0	0	0	0	0	0	0	0	0	0	0	0	0	0	0	0	0	0	0	0	0	0	0	0	0
CBM79	0	0	0	0	0	0	0	0	0	0	0	0	0	0	0	0	0	0	0	0	0	0	0	0	0	0	0	0	0	0.304313	0.13943	0.32661	0	0	0.60325	0.678958	0.211607	0.291602	0.672197	0.51019	0.64059	0.344087	0.284505	0.334556	0	4.93055	0.292381	0.472722	0
[truncated: 23 more columns]

## Sheet: Omn insects_most abundant
CAZy	E.pergandiella_gut3300003131	Panchlora_foregut3300000061	Panchlora1_midgut2228664000	Panchlora2_midgut3300000060	Panchlora_hindgut3300000059		Average values
CE0	0	56.8947	12.1788	16.2067	63.7179		29.7996
CE1	0	37.9298	14.2968	16.2067	69.7453		27.6357
CE2	0	0	0.529513	0.704639	0		0.24683
CE3	0	0	0	0	3.44421		0.688842
CE4	0	531.017	75.1908	73.9871	198.042		175.647
CE5	0	0	0	0	0		0
CE6	0	0	1.58854	0	12.9158		2.90087
CE7	0	0	2.64756	2.11392	18.0821		4.56872
CE8	0	75.8596	26.4756	17.616	108.493		45.6888
CE9	30.4906	94.8245	49.7742	45.8015	72.3284		58.6438
CE11	30.4906	284.473	39.7134	38.0505	195.459		117.637
CE12	0	0	2.11805	0	122.269		24.8775
CE14	60.9812	113.789	6.35415	5.63711	20.6653		41.4854
CE15	0	0	0	0	16.36		3.272
CE16	0	0	2.64756	2.11392	2.58316		1.46893
GH0	60.9812	75.8596	54.0103	47.2108	142.074		76.0271
GH1	30.4906	246.544	300.234	302.995	424.499		260.952
GH2	0	113.789	56.6579	38.7552	621.68		166.176
GH3	0	113.789	58.7759	53.5526	500.272		145.278
GH4	0	208.614	84.1925	73.2825	136.907		100.599
GH5	0	0	10.5903	7.75103	61.9958		16.0674
GH6	0	0	0	0	1.72211		0.344421
GH7	0	0	0	0	0		0
GH8	0	37.9298	35.4773	35.232	23.2484		26.3775
GH9	0	0	7.94269	9.86495	45.6358		12.6887
GH10	0	0	0	0	24.1095		4.8219
GH11	0	0	0	0	0.861053		0.172211
GH12	0	0	0	0	0		0
GH13	60.9812	303.438	253.637	221.961	474.44		262.892
GH14	0	0	0	0	0		0
GH15	0	0	0.529513	0	6.88842		1.48359
GH16	0	75.8596	6.35415	8.45567	134.324		44.9987
GH17	0	0	1.58854	1.40928	5.16632		1.63283
GH18	30.4906	18.9649	56.6579	59.8943	79.2169		49.0449
GH19	0	18.9649	23.8281	23.9577	29.2758		19.2053
GH20	30.4906	0	16.9444	16.9113	114.52		35.7733
GH22	0	0	0	0	0		0
GH23	30.4906	587.912	163.09	147.27	341.838		254.12
GH24	0	56.8947	41.8315	33.8227	44.7747		35.4647
GH25	0	189.649	57.1874	55.6665	63.7179		73.2441
GH26	0	18.9649	10.0607	8.45567	29.2758		13.3514
GH27	30.4906	0	1.58854	1.40928	25.8316		11.864
GH28	0	0	12.7083	6.34175	222.152		48.2403
GH29	0	18.9649	6.35415	4.93247	203.208		46.692
GH30	0	0	2.11805	2.11392	55.9684		12.0401
GH31	0	56.8947	72.5432	55.6665	194.598		75.9405
GH32	30.4906	56.8947	32.3003	19.7299	38.7474		35.6326
GH33	0	0	5.82464	4.22784	105.048		23.0202
GH35	0	0	13.2378	9.86495	43.0526		13.2311
GH36	0	18.9649	24.8871	24.6624	92.1326		32.1294
GH37	30.4906	94.8245	39.7134	29.5948	16.36		42.1967
GH38	0	113.789	50.8332	42.2784	83.5221		58.0846
GH39	0	0	1.58854	2.11392	11.1937		2.97923
GH42	0	18.9649	19.592	24.6624	55.1074		23.6653
GH43	0	37.9298	44.4791	40.1644	484.773		121.469
GH44	0	0	0	0	0		0
GH45	0	0	0	0	0		0
GH46	0	0	0	0	0		0
GH47	0	0	1.58854	2.11392	0		0.740491
GH48	0	0	0	0	0		0
GH49	0	0	0	0	0		0
GH50	0	0	0.529513	1.40928	5.16632		1.42102
GH51	0	0	6.35415	6.34175	130.88		28.7152
GH52	0	0	0	0	0		0
GH53	0	0	6.35415	5.63711	10.3326		4.46478
GH54	0	0	0	0	0		0
GH55	0	0	1.05903	0.704639	18.9432		4.14137
GH56	0	0	0	0	0		0
GH57	0	0	0.529513	0.704639	82.6611		16.779
GH59	0	0	0	0	1.72211		0.344421
GH62	0	0	0	0	0		0
GH63	0	37.9298	12.7083	16.2067	29.2758		19.2241
GH64	0	0	0	0	0		0
GH65	0	37.9298	41.8315	32.4134	41.3305		30.701
GH66	0	0	0	0	0.861053		0.172211
GH67	0	0	4.2361	4.22784	21.5263		5.99805
GH68	0	0	0	0	0.861053		0.172211
GH70	0	0	2.64756	2.81856	0.861053		1.26543
GH71	0	0	0	0	0		0
GH72	0	0	0	0	0		0
GH73	0	132.754	88.4286	95.8309	143.796		92.1619
GH74	0	0	0	0	0.861053		0.172211
GH75	0	0	0	0	0		0
GH76	0	0	1.05903	0.704639	29.2758		6.20789
GH77	0	37.9298	32.3003	25.367	133.463		45.8121
GH78	0	0	8.4722	6.34175	242.817		51.5262
GH79	60.9812	0	0.529513	0.704639	0		12.4431
GH81	0	0	0	0	1.72211		0.344421
GH83	0	0	0	0	0		0
GH84	0	0	0.529513	0.704639	0.861053		0.419041
GH85	0	0	2.11805	2.11392	5.16632		1.87966
GH87	0	0	0	0	0.861053		0.172211
GH88	0	0	14.8264	11.9789	139.491		33.2592
GH89	0	0	0.529513	0.704639	1.72211		0.591251
GH91	0	0	2.64756	1.40928	6.88842		2.18905
GH92	0	0	8.4722	4.22784	326.339		67.8078
GH93	0	0	0	0	0		0
GH94	0	0	0.529513	1.40928	55.9684		11.5814
GH95	0	0	40.7725	2.11392	128.297		34.2367
GH97	0	0	1.05903	0.704639	151.545		30.6618
GH98	0	0	0	0	0		0
GH99	0	0	0.529513	0.704639	2.58316		0.763462
GH100	0	0	0	0	0		0
GH101	0	0	2.11805	2.11392	0.861053		1.0186
GH102	0	56.8947	21.71	16.2067	37.8863		26.5395
GH103	0	113.789	23.2986	22.5485	59.4126		43.8098
GH104	0	18.9649	4.2361	4.22784	7.74947		7.03566
GH105	0	18.9649	24.8871	21.1392	240.234		61.045
GH106	0	0	1.05903	0	75.7726		15.3663
GH108	0	151.719	11.6493	16.9113	36.1642		43.2888
GH109	0	0	0.529513	0	33.5811		6.82211
GH110	0	0	0	0	13.7768		2.75537
GH112	0	0	1.05903	1.40928	17.2211		3.93787
GH113	0	0	0.529513	0.704639	0.861053		0.419041
GH114	0	0	0	0	0		0
GH115	0	0	2.64756	2.81856	61.1347		13.3202
GH116	30.4906	0	0	0	8.61053		7.82022
GH117	0	0	0	0	27.5537		5.51074
GH119	0	0	0	0	0		0
GH120	0	0	0.529513	0.704639	6.88842		1.62451
GH121	0	0	0	0	0		0
GH122	0	0	0	0	0		0
GH123	0	0	1.58854	0.704639	18.0821		4.07506
GH125	0	0	5.82464	4.22784	37.8863		9.58776
GH126	0	0	2.64756	4.22784	0		1.37508
GH127	0	0	24.8871	19.0253	107.632		30.3088
GH128	0	0	0	0	0.861053		0.172211
GH129	0	0	0	0	2.58316		0.516632
GH130	0	0	0.529513	0	46.4968		9.40527
GH132	0	0	0	0	0		0
GH133	0	0	0.529513	0	58.5516		11.8162
GH135	0	0	0	0	0		0
AA0	0	0	0	0	0		0
AA1	30.4906	18.9649	3.17708	1.40928	0		10.8084
AA2	0	189.649	25.9461	24.6624	22.3874		52.529
AA3	335.397	227.579	63.5415	56.3711	43.0526		145.188
AA4	0	0	0	0	0		0
AA5	0	0	0	0	0		0
AA6	0	151.719	14.8264	13.3881	28.4147		41.6697
AA7	0	0	0	0	0		0
AA8	182.944	151.719	28.5937	24.6624	22.3874		82.0612
AA9	0	0	0	0	0		0
AA10	0	37.9298	16.4149	19.7299	6.88842		16.1926
AA12	0	113.789	8.4722	4.93247	6.02737		26.6443
PL0	0	0	6.35415	8.45567	24.1095		7.78386
PL1	0	0	0.529513	0	88.6884		17.8436
PL2	0	0	3.17708	2.81856	1.72211		1.54355
PL3	0	0	0	0	0		0
PL4	0	0	0	0	0		0
PL5	0	0	0.529513	0.704639	0		0.24683
PL6	0	0	0	0	6.02737		1.20547
PL7	0	0	1.05903	0.704639	0		0.352733
PL8	0	0	5.82464	3.5232	17.2211		5.31378
PL9	0	0	6.35415	5.63711	28.4147		8.0812
PL10	0	0	0	0	17.2211		3.44421
PL11	0	0	1.58854	0	61.9958		12.7169
PL12	0	0	0	0	6.88842		1.37768
PL13	0	0	0	0	3.44421		0.688842
PL14	0	0	0	0	0		0
PL15	0	0	0	0	8.61053		1.72211
PL17	0	0	4.2361	2.11392	11.1937		3.50874
PL21	0	0	0	0	0		0
PL22	0	0	15.8854	16.2067	16.36		9.69042
GT0	0	132.754	19.0625	15.5021	111.076		55.6789
GT1	0	0	15.3559	16.9113	22.3874		10.9309
GT2	30.4906	758.596	302.881	303.699	888.606		456.855
GT3	30.4906	0	2.64756	2.81856	62.8569		19.7627
GT4	60.9812	587.912	225.043	226.894	479.606		316.087
GT5	60.9812	75.8596	24.8871	18.3206	129.158		61.8413
GT6	0	0	0	0	0		0
GT7	0	0	3.17708	0.704639	0		0.776343
GT8	30.4906	170.684	32.3003	37.3459	49.08		63.9802
GT9	0	208.614	85.2515	88.0799	222.152		120.819
GT10	0	0	2.11805	1.40928	0.861053		0.877676
GT11	0	0	4.2361	4.93247	12.0547		4.24466
GT13	0	0	2.11805	0.704639	0		0.564538
GT14	0	0	0	0	0		0
GT15	0	0	0	0	0		0
GT16	0	0	0	0.704639	0		0.140928
GT17	0	18.9649	4.2361	4.22784	3.44421		6.17461
GT18	0	0	0	0	0		0
GT19	30.4906	132.754	26.4756	21.1392	121.408		66.4536
GT20	0	132.754	15.8854	15.5021	24.1095		37.6502
GT21	0	0	0	0	0		0
GT22	30.4906	0	2.11805	2.81856	0		7.08544
GT23	0	0	1.05903	0.704639	0		0.352733
GT24	60.9812	0	1.58854	2.11392	0		12.9367
GT25	0	56.8947	11.6493	11.9789	15.4989		19.2044
GT26	0	18.9649	24.8871	26.0717	68.8842		27.7616
GT27	91.4718	0	3.17708	4.22784	1.72211		20.1198
GT28	30.4906	208.614	33.3593	31.7088	147.24		90.2825
GT29	0	18.9649	0.529513	0	0		3.89888
GT30	0	132.754	24.8871	27.4809	110.215		59.0674
GT31	0	0	4.76561	1.40928	0		1.23498
GT32	0	0	3.70659	4.93247	13.7768		4.48318
GT33	0	0	0	0	0		0
GT34	0	0	0	0	0		0
GT35	0	132.754	66.1891	60.599	236.79		99.2664
GT39	0	0	1.58854	2.11392	5.16632		1.77375
GT41	0	0	6.35415	4.93247	0.861053		2.42954
GT42	0	0	0	0	0		0
GT43	0	0	2.11805	2.81856	0		0.987321
GT44	0	18.9649	1.05903	2.11392	2.58316		4.9442
GT45	0	0	0	0	0		0
GT47	0	0	1.58854	1.40928	0		0.599563
GT48	0	0	0	0	0		0
GT49	30.4906	0	3.17708	2.81856	0		7.29725
GT50	30.4906	0	0.529513	0.704639	0		6.34495
GT51	91.4718	379.298	129.731	121.198	353.032		214.946
GT52	0	0	0	0	0		0
GT53	0	0	0	0	0		0
GT54	30.4906	0	0.529513	0.704639	0		6.34495
GT55	0	0	0	0	0		0
GT56	0	75.8596	23.8281	19.7299	19.8042		27.8444
GT57	30.4906	0	2.64756	1.40928	0.861053		7.0817
GT58	0	0	1.58854	1.40928	0.861053		0.771774
GT59	0	18.9649	0.529513	0	0		3.89888
GT60	0	0	0	0	0		0
GT61	0	0	0.529513	0.704639	0		0.24683
GT62	0	0	0	0	0		0
GT64	0	0	0	0.704639	0		0.140928
GT65	0	0	0.529513	0.704639	0		0.24683
GT66	0	0	3.70659	4.22784	5.16632		2.62015
GT67	0	0	0	0	0		0
GT68	0	0	0.529513	0	0.861053		0.278113
GT69	0	0	0	0	0		0
GT71	0	0	0	0	0		0
GT73	0	0	6.88366	8.45567	6.88842		4.44555
GT75	0	0	0	0	0		0
GT76	0	0	0	0	0		0
GT81	0	0	1.05903	0	0		0.211805
GT82	0	0	0	0	0		0
GT83	0	151.719	20.1215	19.7299	55.1074		49.3356
GT84	0	0	0	0	46.4968		9.29937
GT85	0	0	0	0	0		0
GT87	0	0	0.529513	0.704639	0		0.24683
GT89	0	0	0	0	0		0
GT90	0	0	1.05903	2.11392	0		0.634589
GT91	0	0	0	0	0		0
GT92	0	0	1.05903	2.11392	0		0.634589
GT94	0	0	0	0	0		0
GT98	0	0	0	0	0		0
GT99	0	0	0	0	4.30526		0.861053
CBM1	0	0	0	0	0		0
CBM2	0	0	0	0	0		0
CBM3	0	0	0	0	0		0
CBM4	0	0	0	0	2.58316		0.516632
CBM5	0	56.8947	14.8264	16.2067	12.0547		19.9965
CBM6	0	0	0	0	1.72211		0.344421
CBM9	0	0	0	0	4.30526		0.861053
CBM10	0	0	0	0	0		0
CBM11	0	0	0	0	0		0
CBM12	0	0	1.05903	1.40928	0.861053		0.665871
CBM13	0	0	0	0	1.72211		0.344421
CBM14	0	0	4.2361	3.5232	0		1.55186
CBM16	0	0	0	0	0.861053		0.172211
CBM18	0	0	0	0	0		0
CBM19	0	0	0	0	0		0
CBM20	0	0	0	0	18.0821		3.61642
CBM21	0	0	0	0	0		0
CBM22	0	0	1.05903	0.704639	6.02737		1.55821
CBM25	0	0	0	0	0		0
CBM30	0	0	0	0	0		0
CBM32	0	0	1.05903	1.40928	22.3874		4.97114
CBM34	0	18.9649	7.94269	9.16031	18.0821		10.83
CBM35	0	0	1.05903	0.704639	0.861053		0.524943
CBM36	0	0	0	0	0		0
CBM38	0	0	0	0	0.861053		0.172211
CBM41	0	0	2.64756	3.5232	6.02737		2.43963
CBM42	0	0	0	0	0		0
CBM43	0	0	0	0	0		0
CBM45	0	0	0	0	0		0
CBM46	0	0	0	0	0		0
CBM47	0	0	0	0	0		0
CBM48	0	37.9298	28.0642	24.6624	81.8		34.4913
CBM50	0	303.438	86.3106	90.8985	143.796		124.889
CBM51	0	0	0	0	0.861053		0.172211
CBM53	0	0	0	0	2.58316		0.516632
CBM54	0	0	0	0	0		0
CBM56	0	0	0	0	0.861053		0.172211
CBM57	0	0	0	0	5.16632		1.03326
CBM60	0	0	0	0	0		0
CBM61	0	0	0	0	0.861053		0.172211
CBM62	0	0	0	0	0.861053		0.172211
CBM63	0	0	0	0	0		0
CBM66	0	0	0	0	1.72211		0.344421
CBM67	0	0	0	0	8.61053		1.72211
CBM68	0	0	0	0	0		0
CBM73	0	0	11.1198	9.16031	7.74947		5.60591
CBM74	0	0	0	0	0		0
CBM77	0	0	0	0	0		0
CBM79	0	0	0	0	0		0

## Sheet: Herb vert_most abundant
CAZy	ColobusCm827_3300010260	ColobusCm1105_3300010262	ColobusCm1022B_3300010259	Bovine_rumen3TX2075704000	Bovine_rumen1IL2061766007	Bovine_rumen2IL2049941000	Camel2_rumen3300002597	Sheep7_rumen3300000079	Sheep11_rumen3300001484	Goat_3rumen3300001376	Hoatzin1_crop3300000035	Hoatzin2_crop3300005284	Hoatzin3_crop3300005361	Hoatzin4_crop3300005279	Hoatzin5_crop3300005287	Hoatzin6_crop3300005362	Hoatzin7_crop3300015369	M.eugenii1_forestomach3300005818	M.eugenii2_forestomach3300005619	R.tarandus1_rumen2088090000	R.tarandus2_rumen2081372005	CapybaraP827_3300010270	CapybaraP1105_3300010282	OrangutanO1105_3300010279	OrangutanO827_3300010283	OrangutanO1111_3300010266	GorillaGo1022A_3300010275	GorillaGo1022B_3300010278	Elephant_adult3300001598	Elephant_juvenile3300001919	Panda1_gut3300005715	Panda2_gut3300005714	Panda3_gut3300005711		Average values
CE0	161.115	189.067	211.187	60.0211	117.048	155.917	121.519	103.889	70.6231	217.828	11.2246	49.0859	138.522	114.921	8.89764	25.6173	12.778	72.197	440.529	93.3912	169.581	142.447	176.08	118.312	121.826	107.246	98.8772	65.3403	239.488	175.301	184.752	113.366	76.6225		126.2
CE1	239.371	231.445	322.059	229.565	318.854	526.586	436.531	286.481	199.22	800.664	6.73475	45.8135	121.899	124.701	7.4147	27.7085	11.6669	299.102	1321.59	286.318	508.743	368.837	396.181	182.2	170.557	178.743	140.9	135.521	493.231	192.831	123.168	0	76.6225		267.008
CE2	612.237	35.8576	42.2373	39.6016	50.2681	45.5982	70.4082	62.9628	27.406	47.0979	3.74153	14.1804	33.2452	31.7866	2.47157	8.36485	3.3334	20.6277	0	40.5515	75.3693	109.379	81.0897	56.7897	55.3755	65.9973	69.2141	48.4003	99.7866	35.0602	0	0	0		57.2254
CE3	0	0	5.27966	1.85632	10.2738	10.2964	5.21542	0	0	5.88724	0.748305	2.18159	5.54087	2.44512	0.494313	1.56841	0	0	0	1.22883	0	20.3496	16.2179	7.09871	6.64506	0	2.47193	2.42001	16.1559	0	0	0	0		3.76895
CE4	524.775	459.629	327.339	194.295	191.9	186.806	223.742	261.296	181.301	147.181	28.4356	128.714	371.238	288.524	27.6816	140.111	25.0005	319.729	440.529	158.519	131.896	361.206	303.507	449.585	403.134	481.231	514.162	408.982	311.714	490.843	1354.85	1360.39	1072.71		371.847
CE5	0	0	0	0	0	0	1.04308	0	0	0	0	5.45398	5.54087	2.44512	0.494313	7.31924	1.11113	0	0	0	0	0	0	0	0	0	0	0	0	0	0	0	0		0.709326
CE6	18.4132	39.1174	31.678	74.8717	87.3271	129.44	120.998	232.962	99.0832	100.083	0	2.18159	5.54087	9.78048	0.494313	2.61401	1.11113	30.9416	881.057	65.1281	150.739	63.5925	106.575	23.6624	6.64506	13.7494	19.7754	19.3601	127.347	17.5301	0	0	0		75.206
CE7	32.223	42.3772	58.0763	25.3697	8.8061	186.806	45.8957	81.8516	33.7304	41.2107	8.23136	16.362	83.1131	46.4573	5.43745	9.41045	5.55566	41.2554	1321.59	31.9496	75.3693	20.3496	27.8022	18.9299	22.1502	30.2488	29.6632	24.2001	26.6098	52.5904	184.752	0	76.6225		82.2725
CE8	151.909	179.288	116.153	84.7721	53.5704	77.9583	248.776	311.666	158.111	135.406	32.1771	74.1742	315.83	195.61	26.6929	43.9154	20.556	51.5693	0	84.7894	169.581	101.748	115.842	85.1845	64.2356	63.2475	118.653	43.5602	133.049	105.181	0	0	0		101.915
CE9	299.214	280.341	158.39	28.4636	68.2473	52.9528	46.4173	59.8146	20.0274	23.5489	8.97966	33.8147	127.44	112.475	7.4147	30.8454	7.22236	61.8831	0	65.1281	75.3693	127.185	111.209	160.904	174.987	175.993	173.035	121.001	211.928	251.265	307.92	226.732	383.112		121.008
CE11	142.702	127.131	116.153	61.2587	77.0534	95.6092	123.084	141.666	66.4068	100.083	13.4695	63.2662	171.767	122.256	11.3692	40.2558	12.778	123.766	0	71.2722	113.054	144.991	125.11	120.678	95.2459	93.4962	116.181	121.001	132.099	210.361	123.168	0	114.934		96.7171
CE12	110.479	120.612	131.992	83.5345	62.3765	73.5455	218.005	217.222	115.948	111.857	23.9458	79.6282	288.125	171.158	19.7725	66.396	18.3337	92.8247	440.529	77.4164	131.896	104.292	120.476	52.0572	37.6554	49.498	98.8772	67.7604	172.964	87.6506	61.5839	0	0		106.315
CE14	23.0164	32.5978	47.517	29.7012	31.9221	14.7091	16.1678	40.9258	43.2171	29.4362	1.49661	1.0908	11.0817	4.89024	1.48294	0.522803	0.555566	0	0	28.2631	56.527	66.1362	46.3369	23.6624	28.7953	24.749	32.1351	45.9802	88.3825	105.181	61.5839	0	0		28.4262
CE15	18.4132	32.5978	36.9576	29.7012	68.6142	94.1383	83.9683	47.2221	15.8111	94.1958	1.49661	9.81717	11.0817	9.78048	1.97725	6.27363	1.6667	51.5693	0	46.6956	56.527	35.6118	55.6043	4.73247	2.21502	30.2488	22.2474	16.9401	153.957	35.0602	0	0	0		32.5794
CE16	0	0	0	0	0	0	0	0	0	0	0	0	11.0817	0	0	0	0	0	0	0	0	0	0	0	0	0	0	0	0	5.84337	61.5839	0	0		2.37906
GH0	216.355	221.665	184.788	34.0326	100.536	79.4292	73.0159	72.4072	16.8652	76.5341	11.2246	41.4503	138.522	80.6889	9.39195	26.1401	11.1113	103.139	0	68.8146	37.6847	160.253	122.793	120.678	143.976	167.743	150.788	84.7004	246.14	321.386	492.672	793.561	344.801		144.039
GH1	515.568	814.945	422.373	82.297	57.9735	48.54	45.8957	610.739	188.68	41.2107	41.1568	203.979	692.609	618.615	39.0508	180.89	12.778	794.166	440.529	95.8489	188.423	246.739	291.923	430.655	485.09	445.482	437.532	309.762	88.3825	163.614	2278.61	2494.05	1379.2		460.221
GH2	1178.44	1043.13	1172.09	527.196	652.385	707.508	1101.5	1067.22	590.283	1059.7	119.729	517.038	1523.74	1141.87	104.794	363.348	88.3351	1041.7	2202.64	780.308	1187.07	780.916	857.234	674.377	649.001	679.223	823.153	573.543	1193.64	1227.11	431.088	453.463	191.556		809.222
GH3	998.914	932.298	892.263	850.196	919.87	1135.54	1249.09	1035.74	504.903	1895.69	105.511	495.222	1568.07	1146.76	97.3797	398.376	78.3349	1557.39	881.057	1003.96	1808.86	999.674	1051.85	707.505	668.936	706.722	716.86	779.244	1184.13	894.036	431.088	906.927	114.934		870.222
GH4	115.082	192.327	52.7966	22.8947	58.7073	36.7728	28.1633	40.9258	3.16223	0	2.24492	15.2712	44.327	56.2377	1.97725	16.7297	0.555566	30.9416	0	83.5606	94.2116	122.098	88.0402	149.073	179.417	129.245	116.181	53.2403	77.9286	93.494	246.336	340.097	76.6225		77.8382
GH5	285.404	277.081	427.653	360.745	297.94	354.489	505.896	588.702	310.952	476.866	31.4288	107.989	360.157	300.75	29.1645	89.3993	22.7782	319.729	7929.52	237.165	395.689	483.303	472.637	229.525	179.417	233.741	296.632	297.662	525.543	116.867	0	113.366	76.6225		507.115
GH6	0	0	0	0	0	0	0	0	0	0	0	0	0	0	0	0	0	0	440.529	0	0	0	0	0	0	0	0	0	0	0	0	0	0		13.3494
GH7	0	0	0	0	0	0	0	0	0	0	0	0	0	0	0	0	0	0	0	0	0	0	0	0	0	0	0	0	0	0	0	0	0		0
GH8	55.2395	45.6369	26.3983	61.2587	61.2758	82.371	70.9298	69.2591	15.8111	88.3085	0	1.0908	11.0817	7.33536	0	1.04561	0	41.2554	440.529	41.7803	94.2116	78.8547	76.456	54.4234	57.5905	52.2479	42.0228	36.3002	83.6307	11.6867	61.5839	0	76.6225		55.9466
GH9	299.214	218.405	195.348	150.981	153.74	238.288	251.383	188.888	48.4875	194.279	2.99322	22.9067	60.9496	63.5731	2.47157	29.7998	3.88896	72.197	881.057	148.689	169.581	234.02	275.705	123.044	95.2459	129.245	140.9	198.441	210.027	58.4337	0	0	0		147.339
GH10	82.8592	97.7935	131.992	189.964	197.77	230.933	259.207	321.11	122.273	217.828	5.23814	28.3607	94.1948	61.128	7.90901	29.7998	8.3335	175.335	1321.59	113.053	207.266	221.302	243.269	63.8884	46.5154	98.996	51.9106	77.4404	259.445	23.3735	61.5839	0	38.3112		154.241
GH11	13.8099	29.338	26.3983	16.0881	38.8936	89.7255	23.4694	50.3702	4.2163	11.7745	0	0	0	0	0	0	0	0	0	6.14416	0	86.4858	92.6739	30.7611	22.1502	27.4989	12.3597	9.68005	20.9077	0	0	0	0		18.568
GH12	0	0	0	0	0	0	0	0	0	0	0	0	0	0	0	0	0	0	0	0	0	0	0	0	0	0	0	0	0	0	0	0	0		0
GH13	1114	1147.44	913.382	718.397	784.477	716.333	732.245	1193.14	446.928	624.047	102.518	479.951	1429.55	1251.9	93.4252	432.358	78.3349	1351.11	881.057	793.825	1017.49	1040.37	1024.05	1291.97	1280.28	1039.46	1292.82	1168.87	888.576	829.759	1662.77	906.927	1111.03		904.205
GH14	0	0	0	0	0	0	0	0	0	0	0	0	0	0	0	0	0	0	0	0	0	0	0	0	0	0	0	0	0.950349	0	0	0	0		0.0287985
GH15	13.8099	9.77935	10.5593	0	1.10076	0	2.60771	0	5.27038	0	0	2.18159	0	2.44512	0	0.522803	0	0	0	1.22883	0	5.0874	0	0	2.21502	5.49978	17.3035	2.42001	0.950349	35.0602	0	0	0		3.57703
GH16	119.686	88.0141	142.551	89.1035	78.521	125.027	110.045	78.7035	68.515	164.843	8.97966	40.3595	66.4905	48.9024	9.39195	16.2069	7.22236	72.197	0	106.908	150.739	137.36	132.06	75.7196	55.3755	63.2475	51.9106	41.1402	156.808	134.398	307.92	113.366	229.867		93.6842
GH17	0	0	0	0	0.733842	0	1.04308	0	0	0	0	0	0	0	0	0	0	0	440.529	0	0	7.6311	6.95054	0	0	0	0	0	8.55314	23.3735	0	0	0		14.8125
GH18	128.892	127.131	89.7543	24.1322	51.3689	51.4819	53.7189	28.3332	12.6489	64.7596	4.48983	14.1804	38.7861	24.4512	5.43745	9.41045	5.0001	41.2554	0	44.2379	18.8423	162.797	104.258	80.452	115.181	104.496	128.54	79.8604	78.879	181.145	0	0	76.6225		59.1074
GH19	0	3.25978	0	0	2.20152	1.47091	2.60771	6.29628	10.5408	5.88724	0	0	0	2.44512	0	0	0	0	0	0	0	10.1748	2.31685	2.36624	6.64506	0	0	0	5.70209	17.5301	0	0	38.3112		3.56836
GH20	409.693	391.174	485.729	61.2587	111.911	130.911	180.454	53.5184	30.5682	264.926	22.4492	121.078	193.931	166.268	23.727	74.238	23.3338	51.5693	0	74.9587	150.739	142.447	157.546	137.242	99.6759	189.742	135.956	210.541	325.019	788.856	184.752	226.732	76.6225		172.653
GH22	0	0	0	0	0	0	0	0	0	0	0	0	0	0	0	0	0	0	0	0	0	0	0	0	0	0	0	0	0	5.84337	0	0	0		0.177072
GH23	432.709	518.305	411.814	104.573	168.05	198.573	176.281	204.629	98.0291	229.602	26.939	111.261	304.748	202.945	29.6588	71.624	27.2228	309.416	440.529	146.231	282.635	394.274	354.478	447.219	416.424	442.732	395.509	338.802	263.247	730.422	554.255	340.097	498.046		293.069
GH24	46.0329	74.975	95.0339	17.9445	20.9145	17.6509	11.9955	18.8888	17.9193	29.4362	2.99322	13.0896	22.1635	14.6707	2.47157	5.75083	2.22227	61.8831	440.529	13.5172	18.8423	66.1362	44.0201	108.847	90.8159	43.9982	27.1912	43.5602	38.9643	134.398	123.168	0	76.6225		52.9286
GH25	110.479	123.872	126.712	126.23	55.405	55.8946	139.252	264.444	156.003	153.068	24.6941	87.2637	282.584	173.603	20.7612	73.1924	17.7781	144.394	0	67.5858	56.527	114.467	122.793	182.2	172.772	107.246	148.316	145.201	76.0279	163.614	184.752	226.732	268.179		126.425
GH26	119.686	94.5337	158.39	108.286	84.0249	155.917	193.492	169.999	106.462	241.377	14.9661	53.449	149.604	122.256	11.3692	29.7998	11.1113	82.5108	3524.23	108.137	282.635	122.098	122.793	106.481	73.0957	137.494	96.4053	116.161	136.85	52.5904	184.752	0	0		211.241
GH27	124.289	84.7543	79.195	97.7663	119.249	120.615	149.161	75.5553	71.6772	158.955	11.9729	63.2662	138.522	95.3597	11.8635	53.3259	11.6669	61.8831	440.529	131.485	207.266	119.554	141.328	61.5222	48.7305	93.4962	76.6299	41.1402	199.573	70.1205	184.752	0	38.3112		102.531
GH28	248.578	247.743	195.348	134.274	93.1979	102.964	309.275	339.999	203.437	158.955	29.9322	100.353	326.911	229.841	27.6816	82.08	19.4448	175.335	440.529	131.485	244.95	101.748	145.961	73.3533	57.5905	90.7463	165.619	70.1804	261.346	181.145	0	0	38.3112		152.373
GH29	262.387	205.366	279.822	99.6227	186.763	223.578	257.12	81.8516	61.1364	400.332	18.7076	107.989	216.094	173.603	19.7725	70.0556	21.1115	41.2554	440.529	189.24	376.847	223.846	210.833	123.044	101.891	181.493	145.844	145.201	559.756	543.434	61.5839	0	0		182.731
GH30	147.305	114.092	126.712	29.0824	59.8081	80.9001	68.8436	59.8146	37.9467	58.8724	8.23136	32.7239	83.1131	41.567	7.4147	17.2525	7.77793	82.5108	440.529	55.2974	75.3693	96.6606	101.941	47.3247	37.6554	41.2483	39.5509	24.2001	84.5811	87.6506	61.5839	0	0		68.4109
GH31	441.916	407.473	332.619	262.979	236.664	288.298	390.114	450.184	222.41	382.67	26.1907	116.715	343.534	256.738	25.21	108.743	25.0005	278.474	881.057	318.267	433.374	340.856	331.309	388.063	336.683	340.986	338.655	273.461	458.068	315.542	184.752	113.366	153.245		297.079
GH32	174.925	169.509	131.992	116.33	93.1979	92.6674	102.222	220.37	95.9209	123.632	2.99322	32.7239	121.899	90.4694	3.95451	32.9366	2.22227	175.335	0	127.799	263.793	124.641	145.961	137.242	135.116	123.745	155.732	128.261	111.191	134.398	431.088	0	268.179		123.347
GH33	147.305	143.43	168.949	77.3468	227.124	229.462	192.449	245.555	102.245	141.294	20.9525	92.7177	182.849	151.597	16.8067	58.5539	21.1115	92.8247	0	110.595	244.95	144.991	155.229	80.452	46.5154	101.746	91.4615	79.8604	333.573	233.735	61.5839	226.732	76.6225		130.322
GH34	0	0	0	0	0	0	0	0	0	0	0	0	0	0	0	0	0	0	0	0	0	0	0	0	0	0	0	2.42001	0	0	0	0	0		0.0733337
GH35	147.305	74.975	73.9153	51.977	38.8936	44.1273	0	125.926	91.7046	147.181	19.4559	53.449	182.849	122.256	14.8294	48.0979	11.1113	103.139	440.529	43.0091	75.3693	66.1362	74.1391	35.4935	37.6554	46.7481	69.2141	67.7604	133.049	163.614	123.168	0	38.3112		83.7996
GH36	322.23	228.185	263.983	142.937	171.719	151.504	0	185.74	82.2179	105.97	14.2178	73.0834	221.635	183.384	10.8749	82.6028	11.1113	350.671	2202.64	226.105	244.95	272.176	240.952	201.13	183.847	197.992	252.137	249.261	301.261	210.361	615.839	340.097	459.735		266.683
GH37	9.20658	52.1565	10.5593	0	0	0	2.08617	0	0	0	0	0	0	0	0	0	0	0	0	0	0	20.3496	0	44.9585	44.3004	30.2488	9.88772	7.26004	0.950349	23.3735	123.168	0	0		11.4699
GH38	110.479	114.092	79.195	23.5134	60.175	67.6619	32.8572	18.8888	21.0815	5.88724	8.97966	13.0896	33.2452	22.0061	7.90901	6.79644	3.88896	41.2554	0	100.764	113.054	73.7673	92.6739	73.3533	128.471	120.995	71.686	58.0803	103.588	140.241	431.088	340.097	153.245		80.9729
GH39	13.8099	3.25978	10.5593	9.28162	34.4906	29.4182	25.034	44.0739	4.2163	11.7745	0.748305	6.54478	22.1635	17.1158	1.48294	4.18242	1.6667	10.3139	0	18.4325	18.8423	40.6992	39.3864	11.8312	19.9352	27.4989	9.88772	9.68005	65.5741	29.2169	123.168	0	76.6225		22.4519
GH42	96.6691	91.2739	79.195	26.6073	23.4829	25.0055	22.9479	12.5926	5.27038	5.88724	8.23136	21.8159	94.1948	66.0182	6.42607	26.1401	1.6667	144.394	0	31.9496	37.6847	78.8547	88.0402	97.0157	101.891	68.7472	118.653	121.001	47.5175	70.1205	431.088	340.097	268.179		80.5654
GH43	823.989	674.775	881.704	832.87	673.667	938.441	1319.5	1463.88	765.259	1613.1	74.8305	341.419	941.948	740.871	81.0674	223.76	62.779	897.305	4405.29	808.571	1281.28	869.946	970.759	435.388	376.554	459.232	501.802	406.562	1051.09	631.084	615.839	340.097	229.867		810.137
GH44	0	6.51956	10.5593	2.4751	8.8061	13.2382	4.69388	37.7777	1.05408	0	0	0	5.54087	2.44512	0	0	0	0	0	3.6865	0	10.1748	13.9011	2.36624	0	16.4993	2.47193	0	6.65244	0	0	0	0		4.51098
GH45	0	0	0	0	15.0438	25.0055	7.82313	37.7777	1.05408	17.6617	0	0	0	0	0	0	0	0	0	0	0	5.0874	11.5842	0	0	0	0	0	10.4538	0	0	0	0		3.98458
GH46	0	0	0	0	0	0	0	0	0	0	0	0	0	0	0	0	0	0	0	0	0	0	0	0	0	0	0	0	1.9007	0	0	0	0		0.0575969
GH47	0	0	0	0	0	0	0	0	0	0	5.98644	3.27239	5.54087	2.44512	6.42607	1.56841	2.77783	0	0	0	0	0	0	2.36624	2.21502	0	0	0	0.950349	0	0	0	0		1.01663
GH48	823.989	78.2348	26.3983	11.7567	1.10076	2.94182	0	0	2.10815	0	0	0	0	2.44512	0	1.04561	0	0	0	4.91533	0	33.0681	39.3864	7.09871	19.9352	21.9991	54.3825	58.0803	3.8014	0	0	0	0		36.142
GH49	0	0	0	0	0	0	0	0	0	0	0	0	0	0	0	0	0	0	0	0	0	0	0	0	0	0	0	0	0	0	0	0	0		0
GH50	23.0164	19.5587	5.27966	4.33142	24.2168	16.18	24.5125	0	3.16223	0	2.24492	15.2712	38.7861	24.4512	3.46019	11.5017	2.22227	0	0	11.0595	18.8423	30.5244	25.4853	14.1974	8.86008	16.4993	12.3597	24.2001	36.1133	17.5301	0	0	0		13.1475
GH51	262.387	176.028	211.187	220.284	219.052	251.526	418.277	270.74	147.571	335.572	35.9187	152.712	404.484	290.969	30.6474	101.424	24.4449	195.963	440.529	246.995	433.374	297.613	254.853	182.2	192.707	164.993	200.226	186.341	325.019	175.301	184.752	113.366	76.6225		218.911
GH52	0	0	0	0	0	0	0	0	0	0	0	0	0	0	0	0	0	0	0	3.6865	0	0	0	2.36624	0	0	0	2.42001	0.950349	0	0	0	0		0.285548
GH53	50.6362	48.8967	31.678	51.977	67.1465	61.7782	142.903	129.074	62.1905	70.6468	26.1907	90.5361	232.717	202.945	20.2669	62.7363	21.1115	82.5108	0	73.7299	169.581	101.748	83.4065	54.4234	48.7305	32.9987	69.2141	77.4404	107.389	35.0602	0	0	0		69.9898
GH54	0	0	0	4.33142	13.5761	35.3019	10.4308	6.29628	0	88.3085	0	0	0	0	0	0	0	0	0	12.2883	37.6847	0	4.63369	0	0	0	0	0	17.1063	0	0	0	0		6.96842
GH55	18.4132	26.0783	26.3983	2.4751	8.8061	4.41273	11.4739	0	3.16223	11.7745	0	2.18159	5.54087	9.78048	0.494313	1.04561	0.555566	20.6277	0	7.37299	18.8423	5.0874	11.5842	0	0	8.24967	9.88772	7.26004	33.2622	17.5301	0	0	38.3112		9.41238
GH56	0	0	0	0	0	0	0.521542	0	0	0	6.73475	0	0	0	4.94313	0	2.22227	0	0	0	0	0	0	0	0	0	0	0	0	0	0	0	0		0.437021
GH57	41.4296	45.6369	58.0763	72.3966	82.5572	110.318	131.95	179.444	153.895	0	14.9661	76.3558	138.522	95.3597	10.8749	46.0066	11.6669	92.8247	881.057	79.8741	56.527	61.0488	83.4065	35.4935	19.9352	32.9987	42.0228	45.9802	118.794	87.6506	0	0	0		88.093
GH59	4.60329	3.25978	5.27966	0.618774	0	0	2.60771	3.14814	0	0	0.748305	0	0	2.44512	0.494313	0	0.555566	0	0	1.22883	0	5.0874	4.63369	2.36624	2.21502	10.9996	14.8316	7.26004	2.85105	0	0	0	0		2.27982
GH62	0	0	0	0	0	0	0	0	0	0	0	0	0	0	0	0	0	0	0	0	0	0	0	0	0	0	0	0	0	0	0	0	0		0
GH63	64.446	78.2348	79.195	5.56897	23.8499	23.5346	26.5987	3.14814	13.703	11.7745	0.748305	7.63558	5.54087	4.89024	0.494313	6.27363	1.6667	10.3139	440.529	6.14416	0	43.2429	30.119	61.5222	66.4506	30.2488	24.7193	29.0402	46.5671	87.6506	61.5839	0	0		39.2556
GH64	0	0	5.27966	0	0	0	0.521542	0	0	0	0	0	0	0	0	0	0	0	0	0	0	5.0874	2.31685	0	0	0	2.47193	0	1.9007	0	0	0	0		0.532669
GH65	64.446	42.3772	42.2373	9.90039	25.3175	22.0637	7.30159	0	1.05408	0	2.24492	3.27239	11.0817	14.6707	0.988627	46.0066	0	72.197	0	57.7551	56.527	48.3303	44.0201	42.5923	37.6554	32.9987	24.7193	14.5201	41.8154	64.2771	0	0	114.934		28.6456
GH66	23.0164	13.0391	21.1187	0	4.40305	2.94182	6.25851	0	6.32446	0	0	1.0908	0	4.89024	0	0.522803	0.555566	0	0	1.22883	0	10.1748	6.95054	2.36624	2.21502	10.9996	0	2.42001	11.4042	17.5301	0	0	0		4.52881
GH67	64.446	26.0783	15.839	48.8832	36.3252	51.4819	81.3606	91.296	32.6764	141.294	5.23814	27.2699	83.1131	58.6829	4.94313	12.5473	6.11123	61.8831	0	51.6109	94.2116	30.5244	32.4359	21.2961	15.5051	30.2488	14.8316	16.9401	49.4181	23.3735	61.5839	0	76.6225		41.4567
GH68	0	0	0	0	0.366921	0	0	0	0	0	0	0	0	0	0	0	0	0	0	0	0	2.5437	2.31685	0	0	0	0	0	0	0	0	0	0		0.158408
GH70	0	0	5.27966	0.618774	0	0	0	0	0	0	0	0	0	0	0	0	0	0	0	0	0	20.3496	32.4359	0	0	0	4.94386	4.84003	3.8014	0	0	0	344.801		12.6385
GH71	0	0	0	0	0	0	0	0	0	0	0	0	0	0	0	0	0	0	0	0	0	0	0	7.09871	0	0	0	0	0.950349	0	0	0	0		0.243911
GH72	0	0	0	0	0	0	0	0	0	0	0	0	0	0	0	0	0	0	0	0	0	0	0	0	0	0	0	0	0	0	0	0	0		0
GH73	234.768	241.224	200.627	94.6725	105.306	136.795	144.989	157.407	107.516	176.617	20.9525	90.5361	199.471	183.384	20.7612	62.7363	11.6669	268.16	1762.11	109.366	226.108	221.302	187.665	248.455	270.233	167.743	197.754	258.941	228.084	245.422	1108.51	793.561	957.781		286.08
GH74	18.4132	19.5587	36.9576	6.18774	18.346	25.0055	15.6463	59.8146	2.10815	0	0	0	0	2.44512	0	0.522803	0	0	0	4.91533	0	15.2622	27.8022	9.46495	17.7202	21.9991	17.3035	12.1001	19.9573	11.6867	0	0	0		11.0066
GH75	0	0	0	0	0	0	0	0	0	0	0	0	0	0	0	0	0	0	0	0	0	0	0	0	0	0	0	0	0	0	0	0	0		0
GH76	69.0493	39.1174	42.2373	0.618774	5.13689	2.94182	5.21542	18.8888	1.05408	0	0	1.0908	0	2.44512	0	0.522803	0	0	0	13.5172	18.8423	2.5437	13.9011	7.09871	8.86008	27.4989	34.607	4.84003	7.60279	64.2771	0	0	0		11.876
GH77	326.833	319.459	295.661	177.588	192.266	173.567	266.508	424.999	161.274	317.911	28.4356	136.35	432.188	300.75	31.1417	123.381	22.7782	402.24	0	240.851	358.004	333.225	308.141	336.006	385.414	310.737	390.565	363.002	315.516	192.831	307.92	226.732	229.867		255.519
GH78	262.387	228.185	332.619	131.799	239.966	255.938	316.055	251.851	191.842	217.828	32.9254	199.616	687.068	476.798	43.9939	139.588	25.0005	505.379	0	197.842	301.477	213.671	222.417	70.9871	115.181	186.992	163.147	128.261	487.529	245.422	61.5839	226.732	38.3112		218.133
GH79	0	0	0	0	0	0	0	0	0	0	1.49661	0	0	0	0.988627	0.522803	1.11113	0	0	0	0	0	0	0	0	0	0	0	0	0	0	0	0		0.124823
GH81	4.60329	3.25978	0	0	2.93537	0	1.04308	9.44442	3.16223	0	0	0	0	0	0	0	0	0	0	1.22883	0	2.5437	2.31685	0	0	0	0	0	1.9007	0	0	0	0		0.982977
GH83	0	0	0	0	0	0	0	0	0	0	0	0	0	0	0	0	0	0	0	0	0	0	0	0	0	0	0	0	0	0	0	0	0		0
GH84	69.0493	58.6761	31.678	2.4751	4.03613	1.47091	6.78005	3.14814	9.48669	11.7745	2.24492	4.36319	16.6226	9.78048	2.47157	2.61401	2.22227	30.9416	0	1.22883	0	5.0874	6.95054	9.46495	6.64506	10.9996	14.8316	16.9401	19.9573	52.5904	184.752	113.366	0		21.5954
GH85	13.8099	9.77935	5.27966	1.23755	0	0	4.69388	0	0	0	0	1.0908	0	0	0	0.522803	0	20.6277	0	0	0	0	0	7.09871	6.64506	8.24967	0	12.1001	5.70209	0	184.752	0	38.3112		9.69395
GH87	0	0	0	0	0.366921	0	0	6.29628	2.10815	11.7745	0	0	0	0	0	0	0	0	0	4.91533	0	0	0	0	0	0	0	0	5.70209	0	0	0	0		0.944341
GH88	174.925	133.651	158.39	11.7567	21.2814	30.8891	64.1497	25.1851	14.7571	23.5489	4.48983	27.2699	72.0313	48.9024	4.44882	18.2981	5.0001	61.8831	0	27.0343	18.8423	45.7866	48.6538	26.0286	28.7953	60.4976	116.181	24.2001	74.1272	222.048	123.168	0	0		52.0067
GH89	59.8428	48.8967	47.517	30.3199	37.4259	48.54	77.1883	28.3332	23.1897	158.955	7.48305	17.4527	66.4905	44.0121	5.93176	12.5473	2.22227	30.9416	0	31.9496	18.8423	35.6118	41.7033	21.2961	2.21502	13.7494	19.7754	29.0402	59.872	99.3374	0	0	76.6225		36.282
GH91	0	3.25978	10.5593	0	0	0	0	6.29628	0	0	0	0	0	0	0	0	0	0	0	0	0	5.0874	0	0	0	5.49978	2.47193	0	0	5.84337	0	0	0		1.18236
GH92	451.122	312.939	596.602	105.192	182.727	297.124	405.238	116.481	84.3261	612.273	26.939	165.801	315.83	227.396	23.2327	119.199	19.4448	216.591	881.057	203.986	339.162	180.603	238.635	125.411	90.8159	175.993	160.676	121.001	360.182	572.651	0	113.366	0		237.636
GH93	0	0	0	0	0	0	0	0	0	0	0	0	0	0	0	0	0	0	0	0	0	0	0	0	0	0	0	0	0	0	0	0	0		0
GH94	184.132	247.743	290.382	296.393	259.046	244.171	268.073	330.555	173.923	300.249	11.9729	81.8098	254.88	256.738	18.2896	81.5572	6.11123	546.634	3083.7	419.032	414.531	333.225	359.111	257.92	219.287	203.492	331.239	234.741	244.24	81.8072	431.088	113.366	536.357		336.842
GH95	225.561	198.847	242.865	99.0039	94.6656	119.144	213.311	273.888	98.0291	211.94	13.4695	56.7214	216.094	107.585	13.8408	41.3014	9.44463	92.8247	0	136.4	226.108	129.729	157.546	80.452	57.5905	93.4962	88.9895	79.8604	267.048	257.108	123.168	113.366	38.3112		126.597
GH97	359.057	267.302	380.136	207.289	200.706	278.002	385.42	440.739	242.438	629.934	26.939	148.348	293.666	244.512	25.21	81.5572	25.0005	257.846	881.057	276.487	678.324	144.991	194.615	130.143	86.3858	118.245	123.597	140.361	287.005	286.325	0	0	0		237.625
GH98	9.20658	3.25978	0	12.9943	2.93537	1.47091	8.86622	3.14814	11.5948	0	0	1.0908	0	0	0	0	0.555566	0	0	6.14416	0	2.5437	4.63369	2.36624	2.21502	5.49978	2.47193	0	39.9147	0	0	0	0		3.66399
GH99	0	0	0	0	0	0	4.17234	0	2.10815	0	0.748305	1.0908	0	0	0.494313	0.522803	0	0	0	0	0	0	2.31685	0	0	0	0	0	1.9007	0	0	0	0		0.404674
GH100	0	0	0	0	0	0	0	0	0	0	0	0	0	0	0	0	0	0	0	0	0	0	0	0	0	0	0	0	0	0	0	0	0		0
GH101	4.60329	9.77935	0	0	0	0	0	0	0	0	0	0	0	0	0	0	0	0	0	0	0	0	6.95054	0	4.43004	0	2.47193	4.84003	0	5.84337	0	113.366	0		4.61468
GH102	13.8099	39.1174	5.27966	0	2.93537	2.94182	1.04308	6.29628	0	0	0	0	5.54087	7.33536	0	0	0	0	0	0	0	12.7185	6.95054	26.0286	31.0103	13.7494	2.47193	4.84003	4.75175	23.3735	61.5839	0	0		8.2357
GH103	4.60329	22.8185	15.839	0	1.8346	2.94182	1.56463	0	0	0	0	1.0908	0	0	0	0.522803	0	10.3139	0	0	0	15.2622	2.31685	26.0286	26.5803	10.9996	2.47193	2.42001	3.8014	116.867	0	0	0		8.12962
GH104	4.60329	6.51956	10.5593	0	0.366921	0	0	0	0	0	0	0	0	0	0	0	0	10.3139	0	0	0	2.5437	0	14.1974	39.8704	2.74989	0	0	0	52.5904	0	0	0		4.37317
GH105	225.561	208.626	195.348	97.7663	63.1104	67.6619	226.871	141.666	104.354	88.3085	23.9458	75.265	216.094	200.5	23.2327	66.396	17.2226	103.139	0	98.3065	150.739	99.2043	120.476	68.6209	73.0957	87.9965	158.204	41.1402	138.751	210.361	61.5839	0	0		104.653
GH106	92.0658	91.2739	110.873	68.684	62.7435	102.964	211.225	144.814	82.2179	76.5341	11.2246	38.1779	160.685	97.8048	12.8521	23.0033	11.1113	72.197	0	81.1029	169.581	38.1555	78.7728	33.1273	37.6554	63.2475	59.3263	26.6201	134.95	105.181	0	0	0		69.6415
GH108	18.4132	29.338	10.5593	1.23755	2.56845	2.94182	4.17234	28.3332	9.48669	0	0	3.27239	5.54087	9.78048	0.988627	0.522803	0.555566	20.6277	0	1.22883	0	22.8933	4.63369	0	0	2.74989	12.3597	7.26004	8.55314	40.9036	61.5839	0	0		9.40925
GH109	55.2395	78.2348	105.593	6.18774	48.4335	64.7201	50.5896	3.14814	9.48669	58.8724	2.24492	14.1804	27.7044	19.561	2.96588	9.93325	3.3334	10.3139	0	30.7208	56.527	38.1555	37.0696	11.8312	6.64506	27.4989	29.6632	26.6201	168.212	157.771	0	0	0		35.1957
GH110	32.223	29.338	68.6356	0.618774	0.733842	0	2.60771	0	2.10815	0	0	0	0	0	0	0	0	0	0	0	0	2.5437	4.63369	2.36624	4.43004	8.24967	9.88772	0	25.6594	70.1205	0	0	0		8.00473
GH112	50.6362	78.2348	15.839	3.71265	18.346	8.82546	11.9955	0	1.05408	0	0	5.45398	22.1635	12.2256	0.494313	7.31924	0.555566	10.3139	0	17.2036	0	17.8059	20.8516	18.9299	35.4403	24.749	88.9895	31.4602	14.2552	40.9036	123.168	340.097	153.245		35.5839
GH113	27.6197	16.2989	0	6.18774	4.76997	1.47091	5.21542	0	0	0	0	0	0	0	0	0	0	20.6277	0	11.0595	18.8423	10.1748	9.26739	14.1974	13.2901	8.24967	19.7754	12.1001	7.60279	0	0	0	0		6.26515
GH114	0	0	0	0	0	0	0	0	0	0	0	0	0	0	0	0	0	0	0	0	0	0	0	0	0	0	0	0	0	0	0	0	0		0
GH115	96.6691	78.2348	58.0763	118.186	64.945	91.1965	213.832	147.963	107.516	188.392	8.23136	25.0883	72.0313	51.3475	3.95451	19.3437	5.55566	92.8247	0	104.451	263.793	78.8547	83.4065	21.2961	19.9352	38.4985	34.607	24.2001	137.801	46.747	123.168	0	38.3112		74.4986
GH116	32.223	29.338	36.9576	0	6.23765	5.88364	10.9524	0	1.05408	0	0.748305	0	0	0	0.494313	0	0.555566	0	0	7.37299	0	7.6311	6.95054	2.36624	2.21502	13.7494	4.94386	0	40.865	52.5904	0	0	0		7.97361
GH117	23.0164	26.0783	21.1187	3.09387	4.40305	5.88364	7.82313	9.44442	1.05408	5.88724	0.748305	0	5.54087	2.44512	0.494313	0	0	0	0	1.22883	0	7.6311	18.5348	7.09871	4.43004	8.24967	17.3035	7.26004	14.2552	23.3735	0	0	0		6.86051
GH119	0	0	0	0	0.733842	1.47091	0	0	0	0	0	0	0	0	0.494313	0	0	20.6277	0	0	0	0	0	0	0	0	0	0	0	0	0	0	0		0.706872
GH120	41.4296	26.0783	5.27966	19.8008	33.0229	22.0637	41.2018	6.29628	5.27038	5.88724	0.748305	5.45398	11.0817	22.0061	0.988627	4.70523	1.11113	30.9416	0	30.7208	56.527	55.9614	69.5054	42.5923	35.4403	21.9991	34.607	41.1402	58.9216	40.9036	0	0	0		23.3844
GH121	0	0	0	0	0.366921	1.47091	0	0	0	0	0	0	0	0	0	0	0	0	0	0	0	0	0	0	0	0	0	0	0	0	0	0	0		0.0556919
GH122	0	0	0	0	0	0	0	0	0	0	0	0	0	0	0	0	0	0	0	0	0	0	0	0	0	0	0	0	0	0	0	0	0		0
GH123	59.8428	26.0783	52.7966	1.23755	5.13689	13.2382	14.0816	0	1.05408	0	0.748305	1.0908	0	4.89024	0.494313	1.56841	0	10.3139	0	0	0	5.0874	13.9011	9.46495	22.1502	21.9991	19.7754	9.68005	46.5671	58.4337	0	0	0		12.11
GH125	87.4625	71.7152	84.4746	12.9943	35.2244	51.4819	59.4558	44.0739	9.48669	70.6468	5.23814	22.9067	0	44.0121	3.95451	18.2981	4.44453	20.6277	0	55.2974	263.793	45.7866	44.0201	30.7611	26.5803	54.9978	32.1351	31.4602	49.4181	111.024	123.168	0	76.6225		48.2291
GH126	4.60329	3.25978	0	0	0	0	0	0	0	0	0	0	0	0	0	0	0	0	0	0	0	0	0	0	0	0	0	0	0	0	0	0	0		0.238275
GH127	133.495	104.313	116.153	81.6782	97.9678	117.673	176.803	163.703	88.5424	176.617	19.4559	83.9914	199.471	151.597	15.818	50.7119	12.2225	134.08	0	120.426	207.266	96.6606	113.526	78.0858	88.6008	87.9965	101.349	55.6603	145.403	99.3374	0	0	0		94.5032
GH128	4.60329	9.77935	5.27966	1.23755	2.93537	2.94182	0	6.29628	3.16223	0	0.748305	3.27239	5.54087	2.44512	0.494313	2.09121	0.555566	10.3139	0	4.91533	18.8423	0	0	2.36624	2.21502	2.74989	0	2.42001	5.70209	5.84337	0	0	0		3.23489
GH129	4.60329	13.0391	10.5593	0	1.46768	1.47091	1.04308	0	0	0	0	1.0908	0	0	0	0	0	0	0	0	0	7.6311	4.63369	7.09871	6.64506	8.24967	12.3597	2.42001	3.8014	23.3735	0	0	0		3.31779
GH130	170.322	140.171	131.992	84.1533	128.789	151.504	187.755	69.2591	57.9742	235.489	7.48305	42.5411	116.358	75.7987	9.39195	48.6207	10.0002	113.452	3083.7	111.824	207.266	129.729	122.793	118.312	90.8159	120.995	126.068	96.8005	164.41	134.398	0	0	0		190.55
GH132	0	0	0	0	0	0	0	0	0	0	0	0	0	0	0	0	0	0	0	0	0	0	0	0	0	0	0	0	0	0	0	0	0		0
GH133	69.0493	58.6761	73.9153	82.9158	79.9887	91.1965	141.338	201.481	125.435	200.166	10.4763	64.357	166.226	129.591	11.8635	65.8732	8.3335	154.708	881.057	98.3065	131.896	53.4177	74.1391	42.5923	26.5803	41.2483	32.1351	36.3002	144.453	87.6506	0	113.366	0		106.022
GH135	0	0	0	0	0	0	0	0	0	0	0	0	0	0	0	0	0	0	0	0	0	0	0	0	0	0	0	0	0.950349	0	0	0	0		0.0287985
AA0	0	0	0	0	0	0	0	0	0	0	0	0	0	0	0	0	0	0	0	0	0	0	0	0	0	0	0	0	0	0	0	0	0		0
AA1	0	0	0	0	0	0	0	0	0	0	0	0	0	0	0	0	0	0	0	0	0	0	0	0	0	0	0	0	0	5.84337	0	0	0		0.177072
AA2	9.20658	42.3772	5.27966	0	0	0	0	0	0	0	0	0	0	0	0	0	0	0	440.529	0	0	7.6311	0	70.9871	73.0957	27.4989	2.47193	2.42001	0.950349	29.2169	61.5839	0	0		23.4318
AA3	4.60329	19.5587	5.27966	0.618774	0.366921	0	0.521542	0	0	0	1.49661	2.18159	5.54087	2.44512	0.988627	0.522803	1.11113	0	0	0	0	10.1748	0	14.1974	22.1502	24.749	7.41579	2.42001	1.9007	210.361	0	0	0		10.2608
AA4	0	0	0	0	0	0	0	0	0	0	2.99322	0	0	0	0.988627	0	0	0	0	0	0	0	0	0	0	0	0	0	0.950349	5.84337	0	0	0		0.326532
AA5	0	0	0	0	0	0	0	0	0	0	0	0	0	0	0	0	0	0	0	0	0	0	0	0	0	0	0	0	0	0	0	0	0		0
AA6	9.20658	16.2989	10.5593	0	0	0	0.521542	0	0	0	0	0	0	0	0	0	0	0	0	0	0	10.1748	2.31685	23.6624	28.7953	5.49978	2.47193	2.42001	0	35.0602	0	113.366	0		7.8895
AA7	13.8099	6.51956	0	0	0	0	0.521542	0	0	0	0	0	0	0	0	0	0	10.3139	0	1.22883	0	2.5437	0	0	0	2.74989	0	0	0	0	184.752	226.732	76.6225		15.9331
AA8	4.60329	13.0391	5.27966	0	0	0	0	0	0	0	1.49661	1.0908	0	0	0.988627	0	1.11113	0	0	0	0	5.0874	0	9.46495	11.0751	10.9996	7.41579	2.42001	0.950349	128.554	0	0	0		6.16899
AA9	0	0	0	0	0.366921	0	0	0	0	0	0	2.18159	0	0	0	0.522803	0	0	0	0	0	0	0	0	0	0	0	0	0	0	0	0	0		0.0930702
AA10	0	3.25978	0	0	0	0	0	0	0	0	0	0	0	0	0	0	0	0	0	0	0	7.6311	2.31685	7.09871	8.86008	8.24967	0	0	0	11.6867	0	0	0		1.48797
AA12	0	0	0	0	0	0	0	0	0	0	0	0	0	0	0	0	0	0	0	0	0	0	0	0	0	0	0	0	0	35.0602	0	0	0		1.06243
PL0	101.272	78.2348	79.195	11.1379	21.2814	23.5346	45.3742	9.44442	8.43261	29.4362	0.748305	8.72637	5.54087	9.78048	1.97725	4.18242	2.22227	10.3139	0	9.83065	0	20.3496	18.5348	23.6624	11.0751	35.7486	27.1912	12.1001	59.872	111.024	0	0	0		23.6431
PL1	124.289	104.313	58.0763	69.9215	60.5419	98.551	214.354	402.962	186.571	100.083	35.1703	85.0822	376.779	210.28	28.1759	53.8487	16.1114	41.2554	0	62.6704	150.739	76.311	104.258	40.226	24.3652	41.2483	32.1351	19.3601	146.354	58.4337	0	0	38.3112		92.7508
PL2	0	0	0	0	0	0	0	0	0	0	0	0	0	0	0	0	0	0	0	0	0	5.0874	0	0	0	0	0	0	0	0	0	0	0		0.154164
PL3	0	0	0	0	0	0	0	9.44442	0	17.6617	0	1.0908	0	0	0	6.27363	0.555566	0	0	0	0	0	0	0	0	0	0	0	0.950349	0	61.5839	0	0		2.95638
PL4	0	3.25978	0	0	0	0	0	6.29628	0	0	0	0	0	0	0	0	0	0	0	0	0	0	0	0	0	0	0	0	0	0	0	0	0		0.289578
PL5	0	0	0	0	0	0	0	0	0	0	0	0	0	0	0	0	0	0	0	0	0	0	0	0	0	0	0	0	0	11.6867	0	0	0		0.354144
PL6	4.60329	3.25978	0	1.23755	1.46768	1.47091	0.521542	0	3.16223	0	0	1.0908	0	0	0	0	0	0	0	0	0	5.0874	4.63369	2.36624	4.43004	0	0	2.42001	2.85105	5.84337	0	0	0		1.34684
PL7	0	0	0	0	0	0	0	0	0	0	0	0	0	0	0	0	0	0	0	0	0	0	0	0	0	0	0	0	0	11.6867	0	0	0		0.354144
PL8	87.4625	42.3772	63.356	0	1.46768	1.47091	1.04308	0	2.10815	0	0	4.36319	0	0	0	13.0701	0.555566	0	0	0	0	12.7185	16.2179	11.8312	13.2901	16.4993	24.7193	0	11.4042	64.2771	0	0	0		11.7646
PL9	23.0164	13.0391	21.1187	12.9943	15.7776	16.18	51.6327	56.6665	31.6223	11.7745	2.24492	9.81717	33.2452	34.2317	3.46019	9.41045	0.555566	0	0	14.746	18.8423	35.6118	41.7033	30.7611	35.4403	13.7494	34.607	19.3601	57.9713	11.6867	0	0	0		20.0384
PL10	18.4132	22.8185	26.3983	9.28162	6.97149	13.2382	33.3787	28.3332	8.43261	29.4362	2.99322	10.908	38.7861	26.8963	2.47157	4.70523	2.77783	10.3139	0	13.5172	0	12.7185	20.8516	4.73247	2.21502	5.49978	17.3035	4.84003	18.0566	11.6867	0	0	0		12.3629
PL11	96.6691	84.7543	68.6356	55.0709	63.4773	88.2546	155.941	182.592	80.1098	35.3234	15.7144	52.3582	116.358	95.3597	15.3237	30.8454	8.88906	92.8247	440.529	66.3569	113.054	81.3984	104.258	11.8312	31.0103	13.7494	24.7193	12.1001	96.9356	46.747	0	0	0		72.1573
PL12	46.0329	39.1174	15.839	2.4751	10.6407	10.2964	5.21542	0	4.2163	0	0.748305	1.0908	0	2.44512	0.494313	0.522803	0.555566	0	0	7.37299	18.8423	12.7185	13.9011	4.73247	15.5051	19.2492	49.4386	12.1001	15.2056	40.9036	61.5839	113.366	38.3112		17.0582
PL13	18.4132	16.2989	21.1187	0	0	0	0	0	0	0	0	0	0	0	0	0	0	0	0	0	0	2.5437	4.63369	2.36624	2.21502	2.74989	7.41579	0	0	11.6867	0	0	0		2.71036
PL14	0	0	0	0	0	0	0	0	0	0	0	0	0	0	0	0	0	0	0	0	0	0	0	0	0	0	0	0	3.8014	0	0	0	0		0.115194
PL15	27.6197	13.0391	21.1187	0	0	0	0	0	0	0	0	0	0	0	0	0	0	0	0	0	0	2.5437	4.63369	2.36624	2.21502	2.74989	19.7754	0	0	11.6867	0	0	0		3.2651
PL17	9.20658	6.51956	0	0.618774	1.10076	1.47091	1.04308	0	1.05408	0	0	0	0	0	0	0	0	0	0	1.22883	0	5.0874	4.63369	2.36624	2.21502	0	0	2.42001	6.65244	5.84337	0	0	0		1.55942
PL21	0	0	5.27966	0	3.66921	2.94182	1.04308	0	0	0	0	0	0	0	0	0	0	0	0	0	0	0	0	0	0	0	0	2.42001	2.85105	0	0	0	0		0.551662
PL22	4.60329	9.77935	15.839	0	0.733842	1.47091	8.34468	0	2.10815	0	0	0	0	0	0	0	0	0	0	1.22883	0	12.7185	2.31685	2.36624	4.43004	2.74989	4.94386	9.68005	0.950349	5.84337	0	0	0		2.73052
GT0	151.909	162.989	131.992	33.4138	57.2396	51.4819	51.6327	50.3702	72.7313	11.7745	8.23136	20.7251	60.9496	39.1219	6.42607	17.7753	5.55566	51.5693	0	18.4325	18.8423	109.379	99.6244	68.6209	104.106	76.9969	93.9334	79.8604	137.801	227.892	246.336	793.561	268.179		100.892
GT1	55.2395	65.1956	52.7966	40.8391	29.3537	8.82546	12.517	0	16.8652	11.7745	5.23814	10.908	27.7044	14.6707	7.4147	4.70523	4.44453	30.9416	440.529	27.0343	18.8423	43.2429	57.9212	44.9585	44.3004	27.4989	84.0457	104.061	18.0566	29.2169	246.336	226.732	0		54.9154
GT2	1868.94	1646.19	1568.06	1184.95	1072.51	904.61	1363.31	1857.4	1291.24	983.168	236.464	924.996	2332.71	1885.19	208.6	684.349	164.448	1763.67	881.057	974.464	1243.59	1633.06	1607.89	1769.95	1605.89	1457.44	1915.75	1846.47	2278.94	1928.31	3140.78	2834.15	1685.69		1477.1
GT3	46.0329	52.1565	63.356	97.7663	65.3119	94.1383	139.252	179.444	170.76	259.038	13.4695	70.9018	166.226	102.695	13.3465	42.8698	10.0002	175.335	440.529	63.8993	131.896	61.0488	55.6043	47.3247	17.7202	46.7481	32.1351	50.8203	81.73	75.9639	0	0	0		86.8946
GT4	685.89	762.789	728.594	429.429	402.145	380.966	539.796	809.072	594.499	571.062	76.3271	281.426	831.131	523.256	68.7096	180.367	51.1121	577.576	1321.59	362.505	621.797	635.925	586.162	605.757	699.947	516.979	598.207	537.243	831.555	999.217	1416.43	1360.39	1034.4		624.917
GT5	280.801	257.523	227.026	181.301	230.059	198.573	194.535	236.11	123.327	188.392	21.7009	94.8993	288.125	251.847	19.7725	89.3993	17.7781	237.219	881.057	201.528	282.635	269.632	271.071	265.019	276.878	277.739	304.048	263.781	316.466	175.301	554.255	226.732	383.112		245.08
GT6	0	0	0	0	0	0	0	0	0	0	1.49661	0	0	0	0.988627	0	1.11113	0	0	0	0	0	0	0	0	0	0	0	0	5.84337	0	0	0		0.286053
GT7	0	0	0	0	0	0	0	0	0	0	17.9593	4.36319	0	0	12.3578	1.04561	9.44463	0	0	0	0	0	0	0	0	0	0	0	0	0	0	0	0		1.36881
GT8	101.272	88.0141	137.271	32.1763	35.5913	32.36	35.4649	116.481	56.9201	35.3234	26.1907	51.2675	77.5722	85.5792	16.8067	20.3893	17.7781	51.5693	881.057	27.0343	75.3693	76.311	88.0402	137.242	159.482	112.745	86.5176	89.5405	98.8363	75.9639	246.336	0	38.3112		97.2974
GT9	78.2559	97.7935	110.873	56.3085	50.6351	63.2492	78.7529	144.814	73.7853	105.97	11.9729	40.3595	88.654	66.0182	9.88627	23.0033	6.11123	144.394	881.057	34.4073	113.054	111.923	69.5054	144.34	148.406	93.4962	42.0228	62.9203	89.3328	169.458	246.336	0	153.245		109.404
GT10	4.60329	6.51956	5.27966	0.618774	0.733842	1.47091	0.521542	0	0	0	5.23814	1.0908	0	0	3.46019	0.522803	1.11113	0	0	2.45766	18.8423	2.5437	2.31685	0	0	0	4.94386	2.42001	12.3545	29.2169	0	0	0		3.2202
GT11	82.8592	22.8185	52.7966	19.8008	14.3099	8.82546	24.5125	25.1851	28.4601	0	8.23136	14.1804	44.327	34.2317	6.42607	8.36485	3.88896	30.9416	0	19.6613	18.8423	22.8933	16.2179	49.691	24.3652	60.4976	49.4386	45.9802	72.2265	52.5904	0	0	0		26.1383
GT13	0	0	0	0	0	0	0	0	0	0	4.48983	2.18159	0	0	2.96588	1.04561	2.22227	0	0	0	0	0	0	0	0	0	0	0	0	0	0	0	0		0.391066
GT14	0	9.77935	5.27966	3.71265	2.56845	2.94182	6.25851	0	2.10815	11.7745	8.97966	17.4527	5.54087	7.33536	8.89764	4.70523	5.0001	0	0	7.37299	18.8423	5.0874	4.63369	4.73247	2.21502	2.74989	4.94386	9.68005	16.1559	11.6867	0	0	0		5.77076
GT15	0	0	0	0	0	0	0	0	0	0	0	0	0	0	0	0	0	0	0	0	0	0	0	0	0	0	0	0	0	0	0	0	0		0
GT16	0	0	0	0	0	0	0	0	0	0	0	0	0	0	0.494313	0	0	0	0	0	0	0	0	0	0	0	0	0	0	0	0	0	0		0.0149792
GT17	0	0	0	0	0.366921	0	0	0	0	0	0	0	0	0	0	0	0.555566	0	0	0	0	2.5437	2.31685	0	0	0	0	0	6.65244	0	0	0	0		0.376833
GT18	0	0	0	0	0	0	0	0	0	0	1.49661	1.0908	0	0	1.97725	0.522803	0.555566	0	0	0	0	0	0	0	0	0	0	0	0	0	0	0	0		0.171001
GT19	55.2395	84.7543	79.195	74.8717	69.7149	100.022	135.601	163.703	84.3261	135.406	0	59.9938	127.44	110.03	11.3692	39.2102	10.5558	92.8247	0	76.1876	94.2116	73.7673	57.9212	63.8884	70.8807	41.2483	39.5509	48.4003	126.396	204.518	0	0	38.3112		71.8042
GT20	27.6197	26.0783	5.27966	0	0	0	5.73697	0	0	0	0	0	0	0	0	0	0	0	0	1.22883	0	5.0874	0	14.1974	11.0751	27.4989	9.88772	2.42001	0	64.2771	0	0	0		6.07234
GT21	0	0	0	0	0.366921	0	0	0	0	0	2.99322	2.18159	5.54087	2.44512	1.48294	1.04561	1.6667	0	0	0	0	0	0	0	0	0	0	0	0	0	0	0	0		0.53706
GT22	0	0	0	0	0	0	0	0	0	0	2.24492	0	0	0	1.97725	0	0.555566	0	0	0	0	0	0	0	0	0	0	0	0	0	0	0	0		0.14478
GT23	0	0	5.27966	0.618774	0.366921	0	1.04308	0	0	0	1.49661	0	5.54087	0	0.494313	0.522803	1.6667	0	0	0	0	0	0	0	2.21502	2.74989	0	4.84003	1.9007	11.6867	0	0	0		1.22491
GT24	0	0	0	0	0	0	0	0	0	0	2.24492	2.18159	0	0	1.97725	0	1.11113	0	0	0	0	0	0	0	0	0	0	0	0	0	0	0	0		0.227724
GT25	13.8099	9.77935	21.1187	0	1.46768	0	1.04308	0	1.05408	0	1.49661	3.27239	0	0	1.97725	13.0701	1.11113	10.3139	0	1.22883	0	15.2622	9.26739	28.3948	26.5803	5.49978	2.47193	2.42001	8.55314	46.747	0	0	76.6225		9.16854
GT26	303.817	260.783	179.509	87.866	118.882	91.1965	90.2268	141.666	86.4342	47.0979	14.2178	65.4478	149.604	149.152	14.3351	47.5751	13.8892	175.335	0	84.7894	94.2116	234.02	201.566	236.624	239.222	239.24	286.744	246.841	244.24	298.012	739.007	793.561	421.424		193.834
GT27	46.0329	19.5587	42.2373	22.2759	17.2453	13.2382	16.1678	34.6295	12.6489	5.88724	24.6941	19.6343	27.7044	19.561	18.2896	20.9121	12.778	61.8831	0	13.5172	18.8423	43.2429	34.7527	23.6624	19.9352	13.7494	39.5509	26.6201	46.5671	23.3735	0	0	0		22.3998
GT28	248.578	277.081	221.746	172.019	166.949	161.8	213.832	289.629	135.976	135.406	24.6941	115.624	293.666	246.957	25.21	110.834	21.1115	216.591	0	188.011	226.108	256.914	266.437	224.792	217.072	239.24	257.081	258.941	272.75	274.639	615.839	453.463	421.424		219.71
GT29	0	0	0	0	0	0	0	0	0	0	23.1975	5.45398	0	0	14.8294	8.88765	8.88906	0	0	0	0	0	0	0	0	0	0	0	0	0	0	0	0		1.85629
GT30	64.446	65.1956	79.195	52.5958	53.2035	57.3655	101.179	182.592	101.191	111.857	10.4763	49.0859	116.358	100.25	9.88627	34.505	11.1113	144.394	440.529	63.8993	75.3693	73.7673	55.6043	63.8884	66.4506	38.4985	29.6632	60.5003	121.645	216.205	61.5839	0	76.6225		84.5186
GT31	0	0	0	0	0	0	0	0	1.05408	0	18.7076	11.9988	0	0	13.8408	6.79644	12.2225	0	0	1.22883	0	0	0	0	0	0	0	0	0	0	0	0	0		1.99542
GT32	87.4625	74.975	73.9153	29.0824	60.175	45.5982	43.8096	113.333	73.7853	23.5489	2.99322	47.9951	44.327	46.4573	4.94313	18.8209	8.3335	30.9416	0	44.2379	56.527	71.2236	81.0897	52.0572	37.6554	49.498	81.5737	91.9605	172.013	122.711	61.5839	0	114.934		56.5928
GT33	0	0	0	0	0	0	0	0	3.16223	0	0	0	0	0	0	0	0	0	0	0	0	0	0	0	0	0	0	0	0	0	0	0	0		0.0958251
GT34	0	0	0	0	0	0	0	0	0	0	0	0	0	0	0	0	0	0	0	0	0	0	0	0	0	0	0	0	0	0	0	0	0		0
GT35	437.312	407.473	390.695	198.008	313.35	330.955	291.021	428.147	195.004	429.768	41.9051	161.438	4914.75	361.878	38.5564	158.932	21.6671	515.693	881.057	331.785	339.162	406.992	389.23	563.164	429.714	459.232	464.723	413.822	411.501	251.265	677.423	906.927	574.669		519.31
GT39	32.223	16.2989	10.5593	9.90039	28.2529	20.5927	5.73697	0	3.16223	5.88724	2.24492	2.18159	5.54087	9.78048	1.97725	1.04561	1.11113	0	0	25.8055	18.8423	17.8059	23.1685	23.6624	24.3652	27.4989	42.0228	26.6201	15.2056	17.5301	0	0	0		12.6977
GT41	0	0	0	0	0.366921	0	7.30159	3.14814	4.2163	0	5.23814	1.0908	16.6226	9.78048	4.44882	7.31924	1.6667	0	0	18.4325	18.8423	27.9807	9.26739	7.09871	13.2901	8.24967	14.8316	7.26004	0	0	0	0	38.3112		6.81103
GT42	0	0	0	0	0.366921	0	0	0	0	0	0	0	0	0	0	0	0	0	0	0	0	0	0	0	0	0	0	0	0	0	0	0	0		0.0111188
GT43	0	0	5.27966	0	0.733842	1.47091	0.521542	0	0	0	2.99322	1.0908	0	0	2.96588	1.04561	1.6667	0	0	0	0	0	0	0	0	0	0	0	0	0	0	0	0		0.538429
GT44	0	0	0	0	0	0	0	0	0	0	0	0	0	0	0	0	0	0	0	0	0	0	0	0	0	0	0	0	0	0	0	0	0		0
GT45	0	0	0	0	0	0	0	0	0	0	0	0	0	0	0	0	0	0	0	0	0	0	0	0	0	0	0	0	0	0	0	0	0		0
GT47	0	0	0	0	0.366921	1.47091	0	0	0	0	2.99322	4.36319	0	0	3.95451	0.522803	2.22227	0	0	0	0	0	0	0	0	0	0	0	0	0	0	0	0		0.481631
GT48	0	0	0	0	0.366921	0	0	0	0	0	0	0	0	0	0	0	0	0	0	0	0	0	0	0	0	0	0	0	0	0	0	0	0		0.0111188
GT49	0	0	0	0	0	0	0	0	0	0	4.48983	1.0908	0	0	2.96588	0	4.44453	0	0	0	0	0	0	0	0	0	0	0	0	0	0	0	0		0.393668
GT50	0	0	0	0	0	0	0	0	4.2163	0	0.748305	1.0908	0	0	0.494313	0.522803	0.555566	0	0	0	0	0	0	0	0	0	0	0	0	0	0	0	0		0.231154
GT51	359.057	446.59	422.373	215.952	300.141	310.362	409.932	478.517	4.2163	376.783	47.1432	232.34	543.005	405.89	48.937	172.525	42.7786	484.751	440.529	280.174	452.216	437.517	433.25	470.881	429.714	368.485	415.284	360.582	427.657	636.928	615.839	226.732	383.112		353.945
GT52	0	0	0	0	0	0	0	0	0	0	0	0	0	0	0	0	0	0	0	0	0	0	0	0	0	0	0	0	0	0	0	0	0		0
GT53	0	0	0	0	0	0	0	0	0	0	0	0	0	0	0	0	0	0	0	0	0	0	0	0	0	0	0	0	0.950349	0	0	0	0		0.0287985
GT54	0	0	0	0	0	0	0	0	0	0	2.99322	2.18159	0	0	3.46019	0	1.11113	0	0	0	0	0	0	0	0	0	0	0	0	0	0	0	0		0.295338
GT55	0	0	0	0	0	0	0	0	0	0	0	0	0	0	0	0	0	0	0	0	0	0	0	0	0	0	0	0	0	0	0	0	0		0
GT56	4.60329	29.338	5.27966	0	0	0	0.521542	0	0	0	0	0	0	0	0	0	0	0	0	0	0	5.0874	0	40.226	48.7305	21.9991	4.94386	9.68005	2.85105	29.2169	0	113.366	0		9.57101
GT57	0	0	0	0	0	0	0	0	14.7571	0	0.748305	0	0	0	0.494313	0	0	0	0	0	0	0	0	0	0	0	0	0	0	0	0	0	0		0.484839
GT58	0	0	0	0	0	0	0	0	0	0	2.24492	1.0908	0	0	1.48294	1.04561	0	0	0	0	0	0	0	0	0	0	0	0	0	0	0	0	0		0.177705
GT59	0	0	0	0	0	0	0	0	0	0	0.748305	0	0	0	0.494313	0	0.555566	0	0	0	0	0	0	0	0	0	0	0	0	0	0	0	0		0.0544905
GT60	0	0	0	0	0	0	0	0	0	0	0	0	0	0	0	0	0	0	0	0	0	0	0	4.73247	4.43004	2.74989	2.47193	4.84003	0	0	0	0	0		0.582556
GT61	0	0	0	0	0	0	0	0	0	0	1.49661	1.0908	0	0	0.988627	4.18242	0.555566	0	0	0	0	0	0	0	0	0	0	0	0	0	0	0	0		0.25194
GT62	0	0	0	0	0	0	0	0	0	0	0	0	0	0	0	0	0	0	0	0	0	0	0	0	0	0	0	0	0	0	0	0	0		0
GT64	0	0	0	0	0	0	0	0	0	0	2.99322	2.18159	0	0	3.46019	0.522803	1.11113	0	0	0	0	0	0	0	0	0	0	0	0	0	0	0	0		0.31118
GT65	0	0	0	0	0	0	0	0	0	0	0.748305	0	0	0	0.988627	0	0	0	0	0	0	0	0	0	0	0	0	0	0	0	0	0	0		0.0526343
GT66	0	0	0	0	4.76997	2.94182	0.521542	3.14814	11.5948	5.88724	9.72797	1.0908	5.54087	2.44512	5.43745	1.56841	0.555566	0	440.529	2.45766	0	7.6311	6.95054	2.36624	0	8.24967	2.47193	2.42001	2.85105	0	0	0	38.3112		17.2566
GT67	0	0	0	0	0	0	0	0	0	0	0	0	0	0	0	0	0	0	0	0	0	0	0	0	0	0	0	0	0	0	0	0	0		0
GT68	0	0	0	0	0	0	0	0	0	0	0.748305	0	0	0	0.988627	0	0.555566	0	0	0	0	0	0	0	0	0	0	0	0	0	0	0	0		0.0694697
GT69	0	0	0	0	0	0	0	0	0	0	0	0	0	0	0	0	0	0	0	0	0	0	0	0	0	0	0	0	0	0	0	0	0		0
GT71	0	0	0	0	0	0	0	0	0	0	0	0	0	0	0	0	0	0	0	0	0	0	0	0	0	0	0	0	0	0	0	0	0		0
GT72	0	0	0	0	0	0	0	0	0	0	0	0	0	0	0	0	0	0	0	0	0	0	0	2.36624	0	0	0	0	0	0	0	0	0		0.0717041
GT73	4.60329	0	0	0	0	0	0	0	0	0	0	0	0	0	0	0	0	0	0	0	0	5.0874	0	9.46495	4.43004	0	0	0	0	11.6867	61.5839	0	0		2.93504
GT75	0	0	0	0	0.366921	0	0	0	0	0	0	0	0	0	0	0	0	0	0	0	0	0	0	0	0	0	0	0	0	0	0	0	0		0.0111188
GT76	4.60329	0	0	0	0	0	0	0	0	0	0.748305	0	0	0	0.494313	0	0	0	0	0	0	0	0	0	0	0	0	0	1.9007	0	0	0	0		0.234746
GT81	0	0	0	0	3.66921	1.47091	0.521542	3.14814	2.10815	0	0.748305	1.0908	5.54087	0	0.494313	1.04561	0.555566	0	0	0	0	10.1748	6.95054	2.36624	0	2.74989	0	2.42001	0	5.84337	0	0	0		1.54237
GT82	0	0	0	0	0	0	0	0	0	0	0	0	0	0	0	0	0	0	0	0	0	0	0	0	0	0	0	0	0	0	0	0	0		0
GT83	55.2395	68.4554	52.7966	7.42529	13.2091	14.7091	22.9479	37.7777	4.2163	29.4362	1.49661	19.6343	5.54087	31.7866	0.494313	14.1157	2.22227	10.3139	0	15.9748	18.8423	55.9614	30.119	61.5222	55.3755	57.7477	44.4948	79.8604	34.2126	186.988	0	113.366	0		34.7358
GT84	23.0164	45.6369	42.2373	19.8008	26.7852	14.7091	18.254	18.8888	44.2712	17.6617	0	1.0908	0	0	0	0.522803	0.555566	30.9416	0	29.492	0	33.0681	27.8022	11.8312	0	32.9987	39.5509	14.5201	18.0566	40.9036	184.752	226.732	229.867		36.1802
GT85	0	0	0	0	0	0	0	0	0	0	0	0	0	0	0	0	0	0	0	0	0	0	0	0	0	0	0	0	0	0	0	0	0		0
GT87	0	0	0	0	0	0	0	0	0	0	0	0	0	0	0	0	0	0	0	0	0	0	0	0	0	0	0	0	0	0	0	0	0		0
GT89	0	0	0	0	0.366921	0	0	0	0	0	0	0	0	0	0	0	0	0	0	0	0	0	0	0	0	0	0	0	0.950349	0	0	0	0		0.0399173
GT90	0	0	0	0.618774	0	0	0.521542	0	0	0	3.74153	0	0	0	2.96588	0	1.11113	0	0	0	0	0	0	0	0	0	0	0	0	0	0	0	0		0.27148
GT91	0	0	0	0	0	0	0	0	0	0	0	0	0	0	0	0	0	0	0	0	0	0	0	0	0	0	0	0	0	0	0	0	0		0
GT92	0	0	0	0	0	0	0	0	0	0	0	0	0	0	0	0	0	0	0	0	0	0	0	0	0	0	0	0	0	0	0	0	0		0
GT94	0	0	0	0	0	0	0	0	0	0	0	0	0	0	0	0	0	0	0	0	0	0	0	0	0	0	0	0	0	0	0	0	0		0
GT98	0	0	0	0	0	0	0	0	0	0	0.748305	1.0908	0	0	0.494313	0	1.11113	0	0	0	0	0	0	0	0	0	0	0	0	0	0	0	0		0.10438
GT99	0	0	0	0	0.366921	0	0	0	0	0	0	0	0	0	0	0	0	10.3139	0	1.22883	0	2.5437	0	0	0	0	0	0	1.9007	0	0	0	0		0.495576
CBM1	0	0	0	0	0	0	0	0	0	0	0	0	0	0	0	0	0	0	0	0	0	0	0	0	0	0	0	0	0	0	0	0	0		0
CBM2	0	0	0	1.23755	0.366921	0	2.08617	0	0	0	0	0	0	0	0	0	0	0	0	2.45766	0	2.5437	2.31685	0	0	0	0	0	3.8014	0	0	0	0		0.448795
CBM3	0	0	0	0	1.46768	1.47091	0	0	0	0	0	0	0	0	0	0	0	0	0	0	0	0	2.31685	0	0	0	0	0	1.9007	0	0	0	0		0.216853
CBM4	13.8099	19.5587	21.1187	16.7069	13.943	16.18	31.8141	75.5553	24.2438	17.6617	2.99322	15.2712	60.9496	34.2317	3.95451	10.4561	4.44453	0	440.529	4.91533	18.8423	35.6118	25.4853	16.5637	13.2901	13.7494	9.88772	36.3002	30.4112	5.84337	0	113.366	76.6225		37.1003
CBM5	9.20658	0	0	0	0	0	0	0	1.05408	0	0	0	0	0	0	0	0	0	0	0	0	12.7185	2.31685	7.09871	22.1502	5.49978	2.47193	2.42001	0	11.6867	0	0	0		2.32192
CBM6	13.8099	0	21.1187	10.5192	53.5704	95.6092	34.4218	147.963	22.1356	23.5489	0	0	0	0	0	0	0	30.9416	881.057	22.119	75.3693	27.9807	83.4065	16.5637	4.43004	5.49978	7.41579	7.26004	48.4678	5.84337	0	0	0		49.6682
CBM9	9.20658	6.51956	10.5593	1.23755	6.60457	4.41273	4.69388	0	0	17.6617	0	0	0	0	0	0	0	0	0	1.22883	0	5.0874	6.95054	0	0	0	4.94386	0	13.3049	29.2169	0	0	0		3.68571
CBM10	0	0	0	0	0	0	0	0	0	0	0	0	0	0	0	0	0	0	0	0	0	0	0	0	0	0	0	0	0	0	0	0	0		0
CBM11	0	0	0	0	5.13689	14.7091	4.17234	22.037	1.05408	0	0	0	0	0	0	0	0	0	0	0	0	5.0874	9.26739	0	0	0	0	0	3.8014	0	0	0	0		1.97774
CBM12	4.60329	3.25978	0	0	0	0	0	0	0	0	0	0	0	0	0	0	0	0	0	0	0	5.0874	0	0	2.21502	0	2.47193	0	0	0	0	0	0		0.534467
CBM13	41.4296	13.0391	15.839	2.4751	0.733842	0	4.69388	0	1.05408	0	1.49661	2.18159	5.54087	9.78048	4.44882	6.79644	0.555566	0	0	1.22883	0	7.6311	6.95054	7.09871	4.43004	10.9996	14.8316	14.5201	10.4538	0	0	0	0		5.70331
CBM14	0	0	0	0	1.10076	1.47091	0	0	0	0	0	0	0	2.44512	0	0	0	0	0	0	0	0	0	0	0	0	0	0	0	0	0	0	0		0.152024
CBM16	0	0	0	0	0.733842	0	0.521542	0	0	0	0	0	0	0	0	0	0	0	0	0	0	0	0	0	0	0	0	0	0	0	0	0	0		0.0380419
CBM18	4.60329	6.51956	5.27966	2.4751	0.366921	0	1.04308	0	0	5.88724	0	0	0	2.44512	0	0.522803	0	0	0	0	0	2.5437	0	4.73247	4.43004	16.4993	9.88772	19.3601	4.75175	0	0	0	0		2.76812
CBM19	0	0	0	0	0	0	0	0	0	0	0	0	0	0	0	0	0	0	0	0	0	0	0	0	0	0	0	0	0	0	0	0	0		0
CBM20	36.8263	29.338	42.2373	44.5518	30.8213	36.7728	65.1928	84.9997	59.0283	64.7596	8.97966	39.2687	116.358	83.1341	9.39195	27.1857	11.1113	20.6277	0	29.492	75.3693	30.5244	37.0696	23.6624	6.64506	21.9991	22.2474	21.7801	60.8223	70.1205	0	0	0		36.6763
CBM21	0	0	0	0.618774	0	0	0	0	0	0	0.748305	1.0908	0	0	0.494313	6.27363	0.555566	0	0	0	0	0	0	0	0	0	0	0	0	0	0	0	0		0.296406
CBM22	188.735	107.573	47.517	32.795	52.4697	52.9528	57.8912	75.5553	32.6764	52.9851	1.49661	6.54478	22.1635	12.2256	1.48294	3.65962	2.77783	30.9416	0	27.0343	94.2116	111.923	122.793	18.9299	33.2253	43.9982	84.0457	79.8604	106.439	35.0602	61.5839	0	38.3112		49.6927
CBM23	0	0	0	0	0	0	0	0	0	0	0	0	0	0	0	0	0	0	0	0	0	0	0	0	0	0	2.47193	2.42001	0	0	0	0	0		0.148241
CBM25	0	0	0	0.618774	1.8346	0	0	0	0	0	0	0	0	0	0	0	0	0	0	0	0	0	4.63369	0	0	0	0	0	0	0	0	0	0		0.21476
CBM26	0	0	5.27966	1.23755	0	0	0	12.5926	1.05408	0	0	0	0	0	0	0	0	0	0	0	0	2.5437	2.31685	4.73247	2.21502	0	2.47193	2.42001	0.950349	0	0	0	0		1.14588
CBM27	0	0	0	0	0	0	0	0	0	0	0	0	0	0	0	0	0	10.3139	0	0	0	0	0	0	0	0	0	0	0	0	0	0	0		0.312541
CBM30	18.4132	13.0391	21.1187	11.7567	8.8061	4.41273	9.9093	15.7407	2.10815	0	0	1.0908	0	4.89024	0	3.13682	0	20.6277	440.529	0	0	27.9807	23.1685	16.5637	4.43004	5.49978	9.88772	12.1001	25.6594	5.84337	0	0	0		21.4155
CBM32	119.686	101.053	100.314	8.66284	9.53994	10.2964	22.4263	12.5926	9.48669	11.7745	5.98644	21.8159	49.8679	44.0121	6.42607	13.0701	5.55566	30.9416	0	4.91533	0	10.1748	32.4359	16.5637	11.0751	35.7486	39.5509	21.7801	27.5601	169.458	123.168	0	38.3112		33.7651
CBM34	105.876	94.5337	79.195	21.6571	26.0514	13.2382	23.4694	22.037	5.27038	11.7745	4.48983	9.81717	49.8679	34.2317	2.96588	0	1.6667	61.8831	0	12.2883	37.6847	83.9421	81.0897	111.213	112.966	107.246	96.4053	111.321	59.872	75.9639	0	226.732	38.3112		52.2139
CBM35	23.0164	19.5587	15.839	1.85632	3.30229	1.47091	1.56463	0	1.05408	0	0	0	0	2.44512	0	0	0	0	0	2.45766	0	17.8059	16.2179	11.8312	6.64506	16.4993	12.3597	9.68005	4.75175	23.3735	0	0	0		5.80998
CBM36	0	0	0	2.4751	2.20152	1.47091	5.21542	0	0	0	0	0	0	0	0	0	0	0	0	0	0	2.5437	2.31685	0	2.21502	2.74989	2.47193	89.5405	3.8014	0	0	0	0		3.54552
CBM37	4.60329	117.352	0	1.85632	0.366921	0	0	0	0	0	0	0	0	0	0	0	0	0	0	0	0	40.6992	41.7033	0	0	0	84.0457	82.2804	0	0	0	0	0		11.3002
CBM38	0	0	0	5.56897	4.03613	5.88364	6.25851	3.14814	0	5.88724	0	1.0908	0	0	0	0.522803	0.555566	0	0	1.22883	0	5.0874	4.63369	2.36624	2.21502	0	0	2.42001	1.9007	0	0	0	0		1.60011
CBM40	0	6.51956	0	0	0	0	0	0	0	0	0	0	0	0	0	0	0	0	0	0	0	0	0	0	0	0	0	0	0	0	0	0	0		0.197563
CBM41	46.0329	88.0141	79.195	20.4196	64.945	45.5982	33.3787	72.4072	28.4601	17.6617	9.72797	28.3607	72.0313	75.7987	9.39195	16.2069	6.6668	92.8247	0	20.8901	56.527	61.0488	78.7728	42.5923	33.2253	43.9982	56.8544	31.4602	61.7727	75.9639	307.92	453.463	229.867		71.5599
CBM42	0	0	0	0	0	0	0	0	0	0	0	0	0	0	0	0	0	0	0	0	0	0	0	0	0	0	0	0	0	0	0	0	0		0
CBM43	0	0	0	0	0	0	0	0	0	0	0	0	0	0	0	0	0	0	0	0	0	0	0	0	0	0	0	0	0	0	0	0	0		0
CBM45	0	0	0	0	0.366921	0	0	0	7.37853	0	0	0	0	0	0	0	0	0	0	0	0	0	0	0	0	0	0	0	0	0	0	0	0		0.234711
CBM46	0	0	0	0	0	0	0	0	0	0	0	0	0	0	0	0	0	0	0	0	0	0	0	0	0	0	0	0	0	0	0	113.366	0		3.43533
CBM47	0	0	0	0	0	0	0	0	0	0	0	0	0	0	0	0	0	0	0	0	0	0	0	0	0	0	0	0	0	0	0	0	38.3112		1.16095
CBM48	239.371	237.964	216.466	71.1591	126.588	105.906	132.993	242.407	95.9209	153.068	19.4559	86.173	227.176	210.28	23.2327	76.3292	23.3338	206.277	440.529	79.8741	75.3693	190.778	166.813	186.933	174.987	184.243	252.137	217.801	236.637	58.4337	431.088	340.097	306.49		176.858
CBM50	211.751	192.327	216.466	85.3909	86.9602	77.9583	95.4422	110.185	73.7853	47.0979	8.23136	40.3595	105.277	83.1341	8.40333	26.1401	8.88906	134.08	0	46.6956	37.6847	262.001	206.199	241.356	205.997	206.242	165.619	154.881	163.46	362.289	61.5839	113.366	153.245		120.985
CBM51	13.8099	9.77935	0	0	0.366921	0	0	0	0	0	0	0	5.54087	2.44512	0.494313	0.522803	0	0	0	0	0	2.5437	0	0	0	0	0	0	0	5.84337	61.5839	113.366	0		6.55443
CBM53	0	0	0	0	0.366921	0	0	0	0	0	0	0	0	0	0	0	0	0	0	0	0	0	0	0	0	0	0	0	0	5.84337	0	0	0		0.188191
CBM54	0	0	0	0	0	0	0	0	0	0	0	0	0	0	0	0	0	0	0	0	0	0	0	0	0	0	0	0	0	0	0	0	0		0
CBM56	0	0	0	0	0	0	0.521542	0	0	0	0	0	0	0	0	0	0	0	0	1.22883	0	0	0	0	0	0	0	0	0.950349	0	0	0	0		0.0818401
CBM57	23.0164	26.0783	21.1187	3.71265	0.366921	1.47091	3.12925	15.7407	11.5948	5.88724	1.49661	1.0908	11.0817	7.33536	1.48294	0.522803	0.555566	0	0	1.22883	0	5.0874	2.31685	2.36624	4.43004	13.7494	12.3597	2.42001	0	17.5301	0	0	0		5.97486
CBM60	0	0	0	0	0	0	0	0	0	0	0	0	0	0	0	0	0	0	0	0	0	0	0	0	0	0	0	0	0	0	0	0	0		0
CBM61	0	3.25978	0	0	0	0	0.521542	0	0	0	0	0	0	0	0	0	0	0	0	0	0	2.5437	4.63369	2.36624	2.21502	2.74989	2.47193	0	1.9007	0	61.5839	113.366	38.3112		7.1492
CBM62	32.223	16.2989	31.678	0	0.366921	0	0.521542	0	0	0	0	0	0	0	0	0	0	0	0	0	0	0	0	2.36624	4.43004	2.74989	9.88772	0	0.950349	52.5904	0	0	0		4.66858
CBM63	0	0	0	0	0	0	0	0	0	0	0	0	0	0	0	0	0	0	0	0	0	0	2.31685	0	0	0	0	0	0	0	0	0	0		0.0702075
CBM65	0	6.51956	0	0	0	0	0	0	0	0	0	0	0	0	0	0	0	0	0	0	0	0	0	0	0	0	4.94386	2.42001	0	0	0	0	0		0.42071
CBM66	4.60329	6.51956	5.27966	0.618774	3.66921	2.94182	1.04308	9.44442	3.16223	5.88724	0.748305	1.0908	5.54087	2.44512	0.494313	1.04561	0.555566	0	0	4.91533	18.8423	7.6311	4.63369	4.73247	2.21502	0	0	9.68005	9.50349	17.5301	0	0	0		4.08404
CBM67	23.0164	19.5587	42.2373	6.80652	13.943	11.7673	22.9479	3.14814	4.2163	11.7745	0.748305	6.54478	11.0817	12.2256	0.988627	4.18242	2.77783	0	0	3.6865	0	10.1748	16.2179	7.09871	15.5051	21.9991	14.8316	16.9401	39.9147	52.5904	0	0	0		12.028
CBM68	0	0	0	0	0	0	0	0	0	0	0	0	0	0	0	0	0	0	0	0	0	0	0	0	0	0	0	0	0	0	0	0	0		0
CBM73	0	0	0	0.618774	0	0	0	0	0	5.88724	0	0	0	0	0	0	0	0	0	0	0	5.0874	0	0	0	0	0	0	0	0	0	0	0		0.351316
CBM74	0	0	0	0.618774	0	0	0	0	0	0	0	0	0	0	0	0	0	0	0	0	0	0	2.31685	0	0	0	0	0	0	0	0	0	0		0.0889582
CBM77	4.60329	6.51956	5.27966	0	0	0	1.04308	0	0	0	0	0	0	0	0	0	0	0	0	0	0	2.5437	2.31685	0	0	0	0	0	2.85105	0	0	0	0		0.762339
CBM79	9.20658	16.2989	21.1187	6.18774	3.30229	2.94182	4.17234	15.7407	2.10815	5.88724	0	0	0	0	0	0	0	0	440.529	1.22883	0	12.7185	13.9011	9.46495	11.0751	10.9996	19.7754	12.1001	9.50349	0	0	0	0		19.0382

## Sheet: Omn vert_most abundant
CAZy	LemurL827_3300010280	LemurL1105_3300010261	Chicken_UK3300003155	Dog_beet2019105002	Dog_control2019105001	Rat_cecum3300013414	Human_adult3300005697	Lynx_gut3300003125		Average values
CE0	185.836	155.777	85.1311	31.4932	53.4467	109.044	180.734	44.5177		105.747
CE1	235.235	190.827	110.831	86.0815	141.04	213.295	180.734	89.0353		155.885
CE2	39.99	31.1554	17.6687	8.39819	17.8156	50.328	0	0		20.6695
CE3	2.35235	3.89443	0	0	0	5.99143	0	0		1.52978
CE4	569.27	393.337	284.306	222.552	228.633	419.4	433.761	400.659		368.99
CE5	0	0	0	0	0	13.1811	0	0		1.64764
CE6	28.2283	7.78886	9.63749	4.1991	22.2695	29.9571	0	0		12.76
CE7	49.3994	19.4721	8.03124	6.29864	25.2387	28.7588	36.1468	44.5177		27.2329
CE8	112.913	31.1554	33.7312	29.3937	100.955	161.768	0	44.5177		64.3043
CE9	202.302	198.616	160.625	293.937	374.127	119.829	325.321	578.729		281.686
CE11	103.504	97.3607	81.9186	197.358	176.671	110.242	36.1468	445.177		156.047
CE12	105.856	31.1554	44.9749	25.1946	124.709	125.82	0	89.0353		68.3431
CE14	30.5806	23.3666	16.0625	18.8959	2.96926	32.3537	0	0		15.5286
CE15	37.6377	7.78886	20.8812	0	1.48463	13.1811	0	0		10.1217
CE16	0	0	0	0	0	0	0	0		0
GH0	221.121	155.777	157.412	48.2896	47.5082	179.743	216.881	356.141		172.859
GH1	776.277	806.147	367.831	201.557	158.856	324.735	903.669	89.0353		453.513
GH2	995.046	790.569	623.224	480.796	852.178	1001.77	939.816	1424.56		888.495
GH3	1032.68	817.83	904.317	445.104	500.321	1023.34	1265.14	534.212		815.367
GH4	192.893	128.516	110.831	35.6923	63.8391	73.0954	253.027	0		107.237
GH5	230.531	202.51	59.4312	50.3892	92.0471	260.028	72.2935	89.0353		132.033
GH6	0	0	0	0	0	0	0	0		0
GH7	0	0	0	0	0	0	0	0		0
GH8	25.8759	7.78886	35.3374	12.5973	16.3309	53.9228	36.1468	0		23.5
GH9	127.027	198.616	19.275	2.09955	11.877	28.7588	0	44.5177		54.0214
GH10	47.0471	77.8886	27.3062	48.2896	80.1701	95.8628	72.2935	0		56.1072
GH11	2.35235	58.4164	0	0	0	3.59486	0	0		8.04546
GH12	0	0	0	0	0	0	0	0		0
GH13	1169.12	1137.17	1097.07	623.566	757.162	1313.32	2602.57	1068.42		1221.05
GH14	0	0	0	18.8959	8.90779	0	0	0		3.47546
GH15	11.7618	15.5777	6.42499	0	8.90779	1.19829	0	0		5.48382
GH16	89.3895	77.8886	44.9749	65.086	92.0471	113.837	72.2935	178.071		91.6984
GH17	0	0	1.60625	0	0	0	0	0		0.200781
GH18	209.36	175.249	94.7686	16.7964	13.3617	201.312	144.587	89.0353		118.059
GH19	4.70471	3.89443	1.60625	16.7964	1.48463	3.59486	0	0		4.01016
GH20	312.863	334.921	215.237	610.968	721.531	234.864	253.027	1869.74		569.144
GH22	0	0	0	0	0	1.19829	0	0		0.149786
GH23	545.746	412.81	316.431	224.652	221.21	351.098	759.082	801.318		454.043
GH24	82.3324	31.1554	28.9125	31.4932	46.0236	74.2937	0	89.0353		47.9058
GH25	129.379	31.1554	125.287	102.878	90.5625	186.932	108.44	356.141		141.347
GH26	89.3895	128.516	20.8812	10.4977	20.7848	86.2765	36.1468	44.5177		54.6263
GH27	65.8659	35.0499	73.8874	37.7919	16.3309	117.432	36.1468	222.588		75.6366
GH28	188.188	81.783	85.1311	46.1901	241.995	213.295	0	44.5177		112.637
GH29	171.722	183.038	223.268	380.018	451.328	280.399	180.734	756.8		328.413
GH30	129.379	81.783	36.9437	130.172	112.832	92.2679	36.1468	44.5177		83.0053
GH31	385.786	311.554	379.074	125.973	258.326	474.521	686.788	311.624		366.706
GH32	150.551	183.038	213.631	180.561	237.541	208.502	614.495	133.553		240.234
GH33	138.789	112.938	88.3436	119.674	167.763	133.01	36.1468	311.624		138.536
GH34	2.35235	0	0	0	0	0	0	0		0.294044
GH35	112.913	81.783	73.8874	153.267	130.648	121.027	0	44.5177		89.7553
GH36	277.578	292.082	338.918	128.072	239.026	331.925	397.614	133.553		267.346
GH37	25.8759	7.78886	12.85	0	0	0	0	0		5.81434
GH38	129.379	128.516	157.412	31.4932	65.3238	89.8714	108.44	0		88.8046
GH39	35.2853	0	32.125	0	4.45389	23.9657	0	0		11.9787
GH42	117.618	136.305	101.194	27.2941	77.2008	153.38	253.027	0		108.252
GH43	740.992	459.543	427.262	568.977	982.826	950.24	686.788	89.0353		613.208
GH44	2.35235	0	0	0	0	1.19829	0	0		0.44383
GH45	0	0	0	0	0	0	0	0		0
GH46	2.35235	0	0	0	0	0	0	0		0.294044
GH47	0	0	0	0	0	1.19829	0	0		0.149786
GH48	2.35235	54.522	0	0	0	2.39657	0	0		7.40887
GH49	0	0	0	0	0	0	0	0		0
GH50	18.8188	0	17.6687	2.09955	0	16.776	0	0		6.92039
GH51	169.37	97.3607	176.687	121.774	262.78	281.597	433.761	178.071		215.175
GH52	0	0	0	0	0	0	0	0		0
GH53	63.5136	54.522	16.0625	16.7964	50.4775	143.794	216.881	44.5177		75.8205
GH54	0	0	0	0	0	0	0	0		0
GH55	35.2853	27.261	3.2125	0	0	4.79314	0	0		8.819
GH56	0	0	1.60625	0	0	0	0	0		0.200781
GH57	49.3994	31.1554	24.0937	134.371	109.863	65.9057	0	311.624		90.8015
GH59	9.40942	3.89443	1.60625	0	0	4.79314	0	0		2.4629
GH62	0	0	0	0	0	0	0	0		0
GH63	89.3895	35.0499	40.1562	142.769	145.494	22.7674	0	178.071		81.7121
GH64	2.35235	0	0	0	0	3.59486	0	0		0.743401
GH65	101.151	58.4164	35.3374	35.6923	25.2387	32.3537	36.1468	44.5177		46.1068
GH66	16.4665	7.78886	4.81874	6.29864	14.8463	10.7846	0	0		7.62545
GH67	21.1712	19.4721	8.03124	44.0905	62.3545	29.9571	36.1468	0		27.6529
GH68	0	0	1.60625	0	0	3.59486	0	0		0.650138
GH70	0	0	1.60625	4.1991	13.3617	5.99143	0	0		3.14481
GH71	0	0	0	0	0	0	0	0		0
GH72	0	0	0	0	0	0	0	0		0
GH73	244.645	295.977	136.531	132.272	124.709	237.26	216.881	534.212		240.311
GH74	21.1712	19.4721	1.60625	0	0	8.388	0	0		6.3297
GH75	0	0	0	0	0	0	0	0		0
GH76	39.99	46.7332	27.3062	31.4932	57.9006	14.3794	0	0		27.2253
GH77	294.044	315.449	231.3	237.249	270.203	313.951	578.348	267.106		313.456
GH78	242.293	183.038	240.937	23.095	75.7162	219.286	253.027	0		154.674
GH79	0	0	0	0	0	0	0	0		0
GH81	7.05706	0	0	0	0	1.19829	0	0		1.03192
GH83	0	0	0	0	0	0	0	0		0
GH84	32.933	23.3666	38.5499	100.778	117.286	29.9571	144.587	311.624		99.8852
GH85	7.05706	3.89443	28.9125	4.1991	4.45389	27.5606	0	0		9.50969
GH87	0	0	1.60625	0	0	0	0	0		0.200781
GH88	148.198	116.833	80.3124	113.376	243.48	143.794	0	267.106		139.137
GH89	44.6947	19.4721	27.3062	94.4797	77.2008	38.3451	36.1468	311.624		81.1586
GH91	0	15.5777	9.63749	6.29864	5.93852	3.59486	0	0		5.1309
GH92	296.397	358.288	128.5	501.792	688.869	251.64	0	979.388		400.609
GH93	0	0	0	0	0	1.19829	0	0		0.149786
GH94	190.541	268.716	157.412	16.7964	17.8156	322.339	469.908	44.5177		186.006
GH95	141.141	112.938	104.406	94.4797	158.856	194.122	36.1468	578.729		177.602
GH97	256.407	132.411	70.6749	333.828	559.706	233.666	0	311.624		237.289
GH98	2.35235	3.89443	3.2125	2.09955	1.48463	9.58628	0	0		2.82872
GH99	0	0	0	0	0	2.39657	0	0		0.299571
GH100	0	0	0	0	0	0	0	0		0
GH101	14.1141	23.3666	17.6687	16.7964	4.45389	4.79314	36.1468	0		14.6675
GH102	30.5806	3.89443	9.63749	2.09955	17.8156	2.39657	0	0		8.30303
GH103	28.2283	7.78886	4.81874	6.29864	19.3002	3.59486	0	0		8.75369
GH104	21.1712	23.3666	3.2125	0	0	0	0	0		5.96878
GH105	183.484	93.4663	73.8874	37.7919	154.402	171.355	0	44.5177		94.8629
GH106	61.1612	62.3109	22.4875	14.6968	47.5082	43.1383	0	0		31.4129
GH108	23.5235	0	4.81874	0	74.2316	13.1811	0	0		14.4694
GH109	61.1612	54.522	20.8812	54.5882	74.2316	41.94	0	489.694		99.6273
GH110	23.5235	27.261	9.63749	115.475	109.863	40.7417	0	267.106		74.2009
GH112	51.7518	81.783	70.6749	8.39819	43.0543	75.492	253.027	44.5177		78.5874
GH113	4.70471	3.89443	6.42499	4.1991	0	9.58628	0	0		3.60119
GH114	0	0	0	0	0	0	0	0		0
GH115	65.8659	19.4721	40.1562	6.29864	46.0236	111.441	0	0		36.1571
GH116	23.5235	38.9443	8.03124	0	0	8.388	0	0		9.86088
GH117	11.7618	15.5777	9.63749	8.39819	11.877	16.776	0	0		9.25353
GH119	0	0	0	0	0	0	0	0		0
GH120	25.8759	19.4721	33.7312	2.09955	7.42316	34.7503	144.587	0		33.4924
GH121	0	0	1.60625	0	0	0	72.2935	0		9.23747
GH122	0	0	0	0	0	0	0	0		0
GH123	32.933	38.9443	11.2437	98.6788	154.402	10.7846	0	133.553		60.0674
GH125	61.1612	70.0997	46.5812	98.6788	161.825	47.9314	108.44	89.0353		85.4691
GH126	2.35235	3.89443	0	2.09955	1.48463	0	0	0		1.22887
GH127	131.732	101.255	109.225	62.9864	114.317	118.63	253.027	44.5177		116.961
GH128	4.70471	7.78886	1.60625	0	7.42316	3.59486	0	0		3.13973
GH129	11.7618	3.89443	22.4875	2.09955	14.8463	8.388	36.1468	0		12.453
GH130	148.198	105.15	102.8	157.466	198.941	220.484	72.2935	222.588		153.49
GH132	0	0	0	0	0	1.19829	0	0		0.149786
GH133	82.3324	70.0997	51.3999	184.76	151.432	117.432	0	267.106		115.57
GH135	7.05706	0	0	0	0	0	0	0		0.882133
AA0	0	0	0	0	0	0	0	0		0
AA1	0	0	0	0	0	0	0	0		0
AA2	30.5806	3.89443	6.42499	0	1.48463	0	0	0		5.29808
AA3	11.7618	3.89443	6.42499	0	0	2.39657	36.1468	0		7.57806
AA4	2.35235	0	0	0	0	0	0	0		0.294044
AA5	0	0	0	0	0	1.19829	0	0		0.149786
AA6	9.40942	11.6833	4.81874	0	0	0	0	0		3.23893
AA7	0	0	0	0	0	1.19829	0	0		0.149786
AA8	9.40942	7.78886	3.2125	0	0	2.39657	0	0		2.85092
AA9	0	0	0	0	0	0	0	0		0
AA10	9.40942	15.5777	0	0	0	0	0	0		3.12339
AA12	0	0	0	0	0	0	0	0		0
PL0	56.4565	58.4164	19.275	56.6878	50.4775	32.3537	0	133.553		50.9025
PL1	56.4565	46.7332	19.275	20.9955	117.286	134.208	0	89.0353		60.4986
PL2	0	0	1.60625	0	0	0	0	0		0.200781
PL3	0	0	0	0	0	0	0	0		0
PL4	0	0	0	0	0	0	0	0		0
PL5	0	0	0	0	0	0	0	0		0
PL6	0	0	0	0	0	0	0	0		0
PL7	0	0	0	0	0	0	0	0		0
PL8	75.2753	50.6276	17.6687	191.059	167.763	14.3794	0	400.659		114.679
PL9	4.70471	11.6833	9.63749	20.9955	28.208	37.1468	0	0		14.047
PL10	14.1141	0	4.81874	4.1991	11.877	13.1811	0	0		6.02377
PL11	49.3994	35.0499	19.275	8.39819	23.7541	87.4748	0	0		27.9189
PL12	25.8759	7.78886	16.0625	23.095	87.5932	21.5691	0	534.212		89.5246
PL13	7.05706	3.89443	3.2125	12.5973	35.6311	4.79314	0	133.553		25.0923
PL14	0	0	0	0	0	0	0	0		0
PL15	9.40942	3.89443	12.85	2.09955	41.5697	2.39657	0	44.5177		14.5922
PL17	2.35235	0	3.2125	2.09955	4.45389	5.99143	0	0		2.26371
PL21	0	0	0	4.1991	29.6926	0	0	0		4.23646
PL22	21.1712	11.6833	1.60625	8.39819	14.8463	1.19829	0	0		7.36294
GT0	115.265	89.5719	36.9437	136.471	181.125	116.234	108.44	178.071		120.265
GT1	37.6377	27.261	35.3374	2.09955	5.93852	37.1468	144.587	0		36.251
GT2	1804.26	1448.73	1084.22	980.489	1138.71	1866.93	2313.39	2760.09		1674.6
GT3	56.4565	27.261	20.8812	134.371	167.763	80.2851	0	311.624		99.8302
GT4	809.21	541.326	388.712	508.091	495.867	671.04	506.055	890.353		601.332
GT5	249.35	276.505	189.537	117.575	167.763	281.597	325.321	267.106		234.344
GT6	0	0	0	0	0	0	0	0		0
GT7	0	0	4.81874	0	0	0	0	0		0.602343
GT8	131.732	46.7332	117.256	18.8959	41.5697	105.449	72.2935	89.0353		77.8706
GT9	122.322	38.9443	53.0062	386.317	280.595	61.1125	0	89.0353		128.917
GT10	4.70471	3.89443	0	0	0	3.59486	0	0		1.52425
GT11	37.6377	15.5777	12.85	12.5973	22.2695	51.5263	0	89.0353		30.1867
GT13	0	0	1.60625	0	0	0	0	0		0.200781
GT14	9.40942	0	11.2437	2.09955	8.90779	4.79314	0	44.5177		10.1214
GT15	0	0	0	0	0	0	0	0		0
GT16	0	0	0	0	0	0	0	0		0
GT17	0	0	0	0	0	0	0	0		0
GT18	0	0	0	0	0	0	0	0		0
GT19	68.2183	38.9443	35.3374	193.158	185.579	77.8885	0	311.624		113.844
GT20	30.5806	19.4721	12.85	2.09955	5.93852	2.39657	0	0		9.16717
GT21	0	0	1.60625	0	0	2.39657	0	0		0.500352
GT22	0	0	0	0	0	0	0	0		0
GT23	0	0	0	0	0	1.19829	0	0		0.149786
GT24	0	0	0	0	0	1.19829	0	0		0.149786
GT25	7.05706	7.78886	4.81874	6.29864	0	3.59486	0	0		3.69477
GT26	235.235	202.51	130.106	58.7873	95.0164	239.657	253.027	44.5177		157.357
GT27	28.2283	15.5777	46.5812	12.5973	11.877	29.9571	36.1468	0		22.6207
GT28	246.997	202.51	203.993	314.932	316.226	191.726	325.321	534.212		291.99
GT29	0	0	3.2125	0	0	0	0	0		0.401562
GT30	63.5136	27.261	35.3374	201.557	167.763	67.104	0	356.141		114.835
GT31	0	0	4.81874	0	0	0	0	0		0.602343
GT32	82.3324	46.7332	16.0625	48.2896	35.6311	97.0611	108.44	44.5177		59.8835
GT33	0	0	0	0	0	0	0	0		0
GT34	0	0	0	0	0	0	0	0		0
GT35	296.397	393.337	388.712	258.244	298.411	391.839	759.082	489.694		409.465
GT39	18.8188	31.1554	12.85	2.09955	0	15.5777	0	44.5177		15.6274
GT41	0	0	0	0	0	2.39657	0	0		0.299571
GT42	0	0	0	0	0	0	0	0		0
GT43	0	0	1.60625	0	0	0	0	0		0.200781
GT44	0	0	4.81874	0	0	0	0	0		0.602343
GT45	0	0	0	0	0	0	0	0		0
GT47	0	0	3.2125	0	0	0	0	0		0.401562
GT48	0	0	0	0	0	0	0	0		0
GT49	0	0	1.60625	0	0	0	0	0		0.200781
GT50	0	0	0	0	0	0	0	0		0
GT51	423.424	334.921	308.4	235.149	285.049	359.486	469.908	489.694		363.254
GT52	0	0	0	0	0	0	0	0		0
GT53	0	0	0	0	0	1.19829	0	133.553		16.8439
GT54	0	0	0	0	0	0	0	0		0
GT55	0	0	0	0	0	0	0	0		0
GT56	25.8759	7.78886	3.2125	2.09955	0	0	0	0		4.8721
GT57	0	0	0	0	0	0	0	0		0
GT58	0	0	0	0	0	0	0	0		0
GT59	0	0	0	0	0	0	0	0		0
GT60	0	0	0	0	0	0	0	0		0
GT61	0	0	0	0	0	0	0	0		0
GT62	0	0	0	0	0	0	0	0		0
GT64	0	0	1.60625	0	0	0	0	0		0.200781
GT65	0	0	0	0	0	0	0	0		0
GT66	4.70471	0	6.42499	0	0	2.39657	0	0		1.69078
GT67	0	0	0	0	0	0	0	0		0
GT68	0	0	0	0	0	0	0	0		0
GT69	0	0	0	0	0	0	0	0		0
GT71	0	0	0	0	0	0	0	0		0
GT72	0	0	0	0	0	0	0	0		0
GT73	2.35235	0	4.81874	0	0	0	0	0		0.896387
GT75	0	0	0	0	0	0	0	0		0
GT76	0	0	0	0	0	0	0	0		0
GT81	0	0	0	0	0	0	36.1468	0		4.51834
GT82	0	0	1.60625	2.09955	1.48463	1.19829	0	0		0.798589
GT83	68.2183	42.8387	25.7	41.991	80.1701	40.7417	0	0		37.4575
GT84	44.6947	46.7332	32.125	0	0	14.3794	0	0		17.2415
GT85	0	0	0	0	0	2.39657	0	0		0.299571
GT87	2.35235	0	0	0	1.48463	3.59486	0	0		0.92898
GT89	0	0	0	0	0	0	0	0		0
GT90	0	0	0	0	0	0	0	0		0
GT91	0	0	0	0	0	0	0	0		0
GT92	0	0	0	0	0	0	0	0		0
GT94	0	0	0	0	0	0	0	0		0
GT98	0	0	0	0	0	0	0	0		0
GT99	0	0	0	0	0	0	0	0		0
CBM1	0	0	0	0	0	0	0	0		0
CBM2	0	0	0	0	0	0	0	0		0
CBM3	0	0	0	0	0	2.39657	0	0		0.299571
CBM4	14.1141	0	4.81874	8.39819	10.3924	19.1726	0	0		7.112
CBM5	23.5235	3.89443	3.2125	0	0	0	0	0		3.82881
CBM6	2.35235	0	6.42499	37.7919	40.085	23.9657	36.1468	0		18.3458
CBM9	7.05706	7.78886	6.42499	8.39819	23.7541	10.7846	0	44.5177		13.5907
CBM10	0	0	0	0	0	0	0	0		0
CBM11	0	0	0	0	0	0	0	0		0
CBM12	2.35235	3.89443	1.60625	0	0	0	0	0		0.981629
CBM13	4.70471	11.6833	1.60625	0	0	2.39657	0	0		2.54885
CBM14	0	0	0	0	0	0	0	0		0
CBM16	0	0	0	0	0	1.19829	0	0		0.149786
CBM18	9.40942	11.6833	0	2.09955	2.96926	2.39657	0	0		3.56976
CBM19	0	0	0	0	0	0	0	0		0
CBM20	49.3994	11.6833	11.2437	41.991	71.2623	51.5263	0	222.588		57.4618
CBM21	0	0	0	0	0	0	0	0		0
CBM22	30.5806	19.4721	8.03124	0	1.48463	28.7588	36.1468	0		15.5593
CBM23	0	0	0	0	0	1.19829	0	0		0.149786
CBM25	0	0	1.60625	0	0	0	0	0		0.200781
CBM26	0	0	0	0	0	0	0	0		0
CBM27	0	3.89443	0	0	0	2.39657	0	0		0.786375
CBM30	4.70471	7.78886	0	2.09955	2.96926	2.39657	0	0		2.49487
CBM32	58.8089	62.3109	22.4875	56.6878	72.7469	61.1125	72.2935	311.624		89.7589
CBM34	84.6848	85.6775	70.6749	23.095	31.1773	47.9314	253.027	0		74.5335
CBM35	18.8188	11.6833	3.2125	0	0	7.18971	0	44.5177		10.6777
CBM36	0	0	0	0	0	1.19829	0	0		0.149786
CBM37	0	0	0	0	0	0	0	0		0
CBM38	2.35235	0	6.42499	6.29864	2.96926	3.59486	0	0		2.70501
CBM40	0	3.89443	0	4.1991	1.48463	0	0	0		1.19727
CBM41	58.8089	54.522	44.9749	81.8824	38.6004	93.4662	180.734	133.553		85.8177
CBM42	0	0	0	0	0	0	0	0		0
CBM43	0	0	0	0	0	0	0	0		0
CBM45	0	0	0	0	0	0	0	0		0
CBM46	0	0	1.60625	0	0	1.19829	0	0		0.350567
CBM47	0	0	0	0	0	0	0	0		0
CBM48	207.007	202.51	131.712	174.262	95.0164	185.734	253.027	356.141		200.676
CBM50	246.997	233.666	152.594	50.3892	53.4467	192.924	72.2935	178.071		147.548
CBM51	0	0	0	2.09955	1.48463	2.39657	0	0		0.747594
CBM53	0	0	0	0	0	0	0	0		0
CBM54	0	0	0	0	0	0	0	0		0
CBM56	4.70471	0	0	0	0	0	0	0		0.588089
CBM57	16.4665	15.5777	6.42499	6.29864	5.93852	2.39657	0	0		6.63787
CBM60	0	0	0	0	0	0	0	0		0
CBM61	0	0	1.60625	0	0	2.39657	0	0		0.500352
CBM62	21.1712	15.5777	1.60625	0	0	1.19829	0	0		4.94418
CBM63	0	0	0	0	0	0	0	0		0
CBM65	4.70471	0	1.60625	0	0	0	0	0		0.78887
CBM66	0	11.6833	11.2437	0	0	10.7846	36.1468	0		8.73229
CBM67	25.8759	19.4721	25.7	0	2.96926	9.58628	0	0		10.4504
CBM68	0	0	0	0	0	0	0	0		0
CBM73	0	0	0	0	0	0	0	0		0
CBM74	0	0	0	0	0	0	0	0		0
CBM77	2.35235	0	1.60625	0	2.96926	0	0	0		0.865983
CBM79	7.05706	15.5777	0	0	0	5.99143	0	0		3.57828

## Sheet: Marine_most abundant
CAZy	Cyphastrea2_3300010035	SiderastreaCC_3300010032	OrbicellaCC_3300010030	Cyphastrea1_3300010034	DiploriaCA_3300010031	OrbicellaTRC_3300010033	OrbicellaTD_3300010394	O_ilvae3300003810	O_algarvensis3300003801	I_manae3300005984	O_longissimus3300008214	I_leukodermatusA3300005653	O_crassitunicatus3300006889	O_geniculatus3300005967	O_loisae3300006912	O_clavatus3300005979	I_leukodermatusB3300008215	O_tantulus3300005998		Average values
CE0	1.27023	2.3429	0.921455	1.0486	0	7.50584	14.5715	1.75488	1.81775	1.69172	9.27885	1.40281	0	1.11938	0.689875	0	1.88726	1.87176		2.73194
CE1	0.423411	1.75718	0	1.0486	0	5.19635	5.82861	5.26465	7.271	1.12782	27.8365	1.87041	20.3849	2.23876	0	0.668872	2.83089	3.74352		4.86064
CE2	0	0	0	0	0.637336	0	0	0	0	0	0	0	0	0	0	0	0	0		0.0354075
CE3	0.423411	1.17145	0	0	0	0	8.74291	3.50977	5.45325	0.563908	0	0.935207	0	2.23876	0	0	0	0		1.27993
CE4	1.27023	13.4717	0.921455	1.57291	0	5.77372	14.5715	5.26465	5.45325	6.20299	55.6731	0.935207	30.5773	4.47751	0	0.668872	1.88726	5.61529		8.57427
CE5	0	0	0	0	0	0	1.45715	0	0	0	0	0	10.1924	0	0	0	0	0		0.647199
CE6	0	0	0	0	0.637336	1.15474	0	0	0	0	9.27885	0	0	0	0	0	0	0		0.615052
CE7	0	0	0	0	0	1.15474	0	0	0	0	0	0	0	0	0	0	0	0		0.0641525
CE8	0	0	0	0	0	0	0	0	0	0	27.8365	0	0	0	0	0	0	0		1.54647
CE9	0.423411	5.85725	0	0	0.637336	4.04161	7.28576	5.26465	5.45325	1.69172	9.27885	0.935207	0	2.23876	1.37975	1.33774	2.83089	0		2.70312
CE11	2.54046	5.85725	2.76437	5.24302	0.637336	13.2796	16.0287	14.0391	18.1775	5.63908	102.067	4.20843	91.7319	8.95503	2.7595	2.67549	11.3235	7.48705		17.523
CE12	0	0	0	0	0	0	0	0	0	0	0	0	0	0	0	1.33774	0	0		0.0743191
CE13	0	0	3.68582	1.57291	1.91201	4.04161	2.9143	0	0	0	0	0	0	0	0	1.33774	0	0		0.859133
CE14	1.69364	1.75718	1.84291	4.19442	0	6.92847	17.4858	12.2842	18.1775	1.69172	55.6731	0.467603	40.7697	5.59689	0	0.668872	0.943629	9.35881		9.97414
CE15	0	0	0	0	0	1.15474	4.37146	0	0	0	9.27885	0	0	0	0	0	0	0		0.822503
CE16	0	1.75718	0	0	0	0	0	0	0	0.563908	9.27885	0.467603	0	0	0	0	0.943629	0		0.722842
GH0	8.46821	28.7005	8.2931	11.5347	10.1974	37.5292	62.6576	17.5488	27.2662	7.89471	102.067	2.33802	81.5395	6.71627	3.44937	4.01323	7.54903	13.1023		24.4925
GH1	5.08093	3.51435	11.0575	3.67012	7.64803	11.5474	8.74291	3.50977	1.81775	1.12782	18.5577	2.80562	0	3.35814	2.06962	2.67549	0.943629	0		4.89593
GH2	4.23411	3.51435	2.76437	5.24302	4.46135	25.4044	5.82861	1.75488	3.6355	0.563908	37.1154	0.467603	10.1924	5.59689	2.06962	2.00662	1.88726	3.74352		6.69355
GH3	5.08093	6.44298	6.45019	8.91314	5.09869	27.1365	30.6002	8.77442	7.271	4.51126	167.019	3.27322	152.886	8.95503	4.82912	4.01323	13.2108	9.35881		26.3236
GH4	1.27023	0.585725	0.921455	0	0	1.73212	2.9143	0	1.81775	0	18.5577	0.467603	0	0	0	0	0	0		1.57038
GH5	1.69364	0.585725	3.68582	2.09721	3.82401	7.50584	5.82861	5.26465	3.6355	1.69172	18.5577	0.935207	30.5773	1.11938	0	0	6.6054	1.87176		5.30442
GH6	0.846821	0	0.921455	1.0486	1.27467	0	1.45715	0	0	0	0	0	0	0	0	0	0	0		0.308261
GH7	2.54046	0	1.84291	4.19442	5.73602	0	1.45715	0	0	0	0	0	0	0	0	0	0	0		0.876165
GH8	0	0.585725	0	0	0	1.15474	0	0	0	0	9.27885	0	0	0	0	0	0	0		0.612184
GH9	1.69364	11.1288	8.2931	2.62151	3.82401	9.81533	5.82861	0	0	0	9.27885	0	0	0	0	0	0.943629	0		2.96819
GH10	0.846821	1.75718	1.84291	0.524302	1.27467	1.15474	4.37146	0	0	0	9.27885	0	0	1.11938	0	0	0	0		1.23168
GH11	0	0	0	0	0.637336	0	0	0	0	0	0	0	0	0	0	0	0	0		0.0354075
GH12	0	0	0	0	0	0	0	0	0	0	0	0	0	0	0	0	0	0		0
GH13	10.5853	49.7866	10.136	15.7291	11.472	50.2314	46.6289	40.3623	41.8082	15.2255	361.875	18.2365	652.316	32.462	13.7975	20.735	36.8015	0		79.3438
GH14	0.423411	0	0	0.524302	0	0	0	0	0	0	0	0.467603	0	0	0	0	0.943629	0		0.131053
GH15	0.423411	5.85725	0	0.524302	0	2.88686	11.6572	3.50977	0	2.81954	9.27885	0.935207	0	0	0	0	0	0		2.10513
GH16	5.08093	19.9147	3.68582	4.19442	0.637336	20.208	29.143	22.8135	10.9065	16.9172	46.3942	18.2365	0	1.11938	2.06962	0	25.478	1.87176		12.7039
GH17	0	0.585725	0	1.57291	0	5.19635	7.28576	0	0	0.563908	0	0	0	1.11938	0	0	0	0		0.906891
GH18	10.5853	14.0574	21.1935	6.81593	10.1974	23.6723	18.943	12.2842	5.45325	1.69172	27.8365	0.935207	0	7.83565	0	1.33774	1.88726	1.87176		9.25544
GH19	0	0	0	0	0	4.61898	0	0	0	0	9.27885	0	0	1.11938	0	1.33774	0	0		0.908608
GH20	5.08093	7.61443	8.2931	7.86454	8.28536	23.6723	11.6572	3.50977	1.81775	6.7669	18.5577	4.20843	0	7.83565	4.13925	3.34436	6.6054	3.74352		7.3887
GH22	0	0	0	0	0	0	0	0	0	0	0	0	0	2.23876	0	0	0	0		0.124375
GH23	4.23411	10.5431	4.60728	7.86454	0	22.5175	53.9146	45.627	59.9857	8.45862	194.856	5.14364	183.464	27.9845	4.13925	4.6821	8.49266	26.2047		37.3733
GH24	1.27023	1.75718	0.921455	0	0	2.88686	1.45715	0	1.81775	2.81954	18.5577	0.935207	112.117	1.11938	0.689875	0	0.943629	3.74352		8.3909
GH25	0	0.585725	0	0	0.637336	1.15474	0	0	0	0	0	0	0	0	0	0	0.943629	1.87176		0.288511
GH26	0	0	0	0	0	2.88686	0	0	0	0	0	0	0	0	0	0	1.88726	0		0.265229
GH27	0.423411	3.51435	1.84291	0	1.91201	4.04161	0	1.75488	0	1.12782	0	1.40281	0	1.11938	0	1.33774	1.88726	3.74352		1.33932
GH28	0.423411	0	0.921455	0.524302	0	4.04161	1.45715	0	0	0	9.27885	0	0	0	0	0	0	0		0.924821
GH29	1.27023	0.585725	6.45019	4.19442	3.82401	24.2496	8.74291	3.50977	9.08874	1.69172	0	3.27322	0	8.95503	2.06962	2.67549	5.66177	1.87176		4.89524
GH30	3.38728	5.27153	5.52873	1.57291	3.82401	7.50584	4.37146	1.75488	0	0	0	0	40.7697	0	0	0	0	0		4.11035
GH31	3.38728	8.78588	5.52873	5.76733	2.54934	16.1664	10.2001	5.26465	7.271	3.38345	27.8365	2.80562	0	10.0744	2.06962	4.01323	6.6054	0		6.76161
GH32	0.423411	0	0	1.0486	0	2.30949	4.37146	0	0	0	9.27885	0	0	0	0	0	0	1.87176		1.07242
GH33	1.27023	12.886	3.68582	5.76733	0.637336	12.7022	17.4858	15.794	16.3597	1.69172	111.346	1.40281	20.3849	4.47751	0	0	2.83089	5.61529		13.0188
GH34	0	0	0	0	0	0	0	0	0	0	0	0	0	0	0	0	0	0		0
GH35	2.96387	11.1288	4.60728	3.67012	12.1094	7.50584	2.9143	3.50977	0	2.25563	0	1.87041	0	3.35814	0.689875	3.34436	6.6054	1.87176		3.80027
GH36	1.69364	1.17145	0	2.09721	0	5.19635	2.9143	0	0	0.563908	9.27885	0	0	0	0	0	0.943629	0		1.32552
GH37	1.69364	5.27153	0.921455	1.57291	1.91201	4.04161	0	0	0	0	18.5577	0	0	0	0	0	0	0		1.88727
GH38	5.08093	9.3716	8.2931	2.09721	5.09869	8.66058	5.82861	3.50977	3.6355	3.94736	9.27885	2.33802	0	6.71627	0.689875	2.67549	1.88726	0		4.39495
GH39	0.846821	1.17145	1.84291	1.0486	1.27467	1.73212	1.45715	0	0	0.563908	0	0	0	1.11938	0	0.668872	0.943629	0		0.703862
GH42	0	2.3429	2.76437	0.524302	0	2.30949	10.2001	0	0	1.12782	0	0	0	0	0	0.668872	0.943629	0		1.16008
GH43	0.423411	0.585725	0	0.524302	0	4.61898	2.9143	1.75488	0	0	55.6731	0	0	0	0	0	0	1.87176		3.79814
GH44	0	0	0	0	0	0	0	1.75488	1.81775	0	0	0	0	0	0	0	0	0		0.19848
GH45	0	0	0	0	0	0	0	0	0	0	0	0	0	0	0	0	0	0		0
GH46	0	0	0	0	0	0	1.45715	0	0	0	0	0	0	0	0	0	0	0		0.0809529
GH47	2.96387	8.78588	5.52873	2.62151	3.18668	8.08321	4.37146	8.77442	1.81775	5.63908	0	3.74083	0	11.1938	6.20887	6.68872	6.6054	7.48705		5.2054
GH48	0	0	0	0	0	0	0	0	0	0	0	0	0	0	0	0	0	0		0
GH49	0	0	0	0	0.637336	0	0	0	0	0	0	0	0	0	0	0	0	0		0.0354075
GH50	0	0	0	0	0	0.577372	0	0	0	0	0	0	0	0	0	0	0	0		0.0320762
GH51	0	0.585725	0	0	0	0	4.37146	0	0	0	0	0	0	0	0	0	0.943629	0		0.327823
GH52	0	0	0	0	0	0	0	0	0	0	0	0	0	0	0	0	0	0		0
GH53	0	0	0	0	0	0.577372	0	0	0	0	9.27885	0	0	0	0	0	0	0		0.547568
GH54	0	0	0	0	0	0	0	0	0	0	0	0	0	0	0	0	0	0		0
GH55	0	0.585725	0	0.524302	0.637336	0	0	0	0	0	0	0	0	0	0	0	0	0		0.0970757
GH56	0.846821	1.75718	1.84291	1.0486	1.27467	1.15474	0	0	0	0	0	0	0	0	0	0	0	0		0.440274
GH57	0	8.20015	0	0.524302	0.637336	8.08321	4.37146	5.26465	3.6355	5.63908	55.6731	2.33802	50.9622	4.47751	0.689875	1.33774	6.6054	3.74352		9.01017
GH59	0	0	0	0	0	0.577372	0	1.75488	1.81775	1.69172	0	0.467603	0	1.11938	0.689875	0.668872	0.943629	0		0.540616
GH62	0	0	0	0	0	0	0	0	0	0	0	0	0	0	0	0	0	0		0
GH63	0.846821	2.3429	0.921455	0.524302	1.27467	2.30949	1.45715	5.26465	3.6355	1.12782	18.5577	0.467603	10.1924	1.11938	1.37975	0.668872	1.88726	0		2.99876
GH64	0	0	0	0	0	0.577372	0	3.50977	0	0	0	0	0	0	0	0	0	0		0.227063
GH65	4.65752	4.6858	1.84291	5.24302	1.27467	9.23796	5.82861	1.75488	1.81775	1.12782	9.27885	0.467603	61.1546	1.11938	0.689875	0	0.943629	1.87176		6.27759
GH66	0	0	0	0	0	1.15474	0	0	0	0	0	0	0	0	0	0	0	0		0.0641525
GH67	0	0	0	0	0	0	1.45715	0	0	0	0	0	0	0	0	0	0	0		0.0809529
GH68	0	0	0	0	0	0	0	0	0	0	0	0	0	0	0	0	0	0		0
GH70	0	0	0	0	0	0	0	0	0	0	0	0	0	0	0	0	0	0		0
GH71	0	0	0	0	0	0	0	0	0	0	0	0	0	0	0	0	0	0		0
GH72	0	0	0	0	0	0	0	0	0	0	0	0	0	0	0	0	0	0		0
GH73	0.846821	0	0.921455	1.0486	0	3.46423	7.28576	1.75488	1.81775	2.81954	46.3942	1.87041	0	0	1.37975	0	2.83089	0		4.02413
GH74	0	0	0	1.0486	0	1.73212	5.82861	0	0	0	0	0	0	0	0	0	0	0		0.478296
GH75	0	0	0	0	0	0	0	0	0	0	0	0	0	0	0	0	0	0		0
GH76	0	0	0	0	0	1.73212	0	0	0	0	0	0	0	0	0	0	0	0		0.0962287
GH77	1.69364	9.95733	0	2.62151	0	6.35109	4.37146	14.0391	9.08874	3.38345	102.067	7.01405	265.003	4.47751	5.519	3.34436	8.49266	5.61529		25.1689
GH78	0	0	0	1.0486	0	1.73212	11.6572	0	0	0	0	0	0	0	0	0	0	0		0.802108
GH79	0	0	0.921455	0	0	0.577372	0	0	0	0	0	0	0	0	0	0	0	0		0.0832682
GH81	0.846821	0	0	1.57291	0.637336	0	0	0	0	0	0	0	0	0	0	0	0	0		0.169837
GH83	0	0	0	0	0	0	0	0	0	0	0	0	0	0	0	0	0	0		0
GH84	1.69364	0.585725	1.84291	2.09721	1.27467	2.88686	5.82861	1.75488	1.81775	1.69172	0	1.40281	0	5.59689	2.06962	3.34436	2.83089	1.87176		2.14391
GH85	0.423411	0	0.921455	0.524302	0	1.15474	0	0	0	0	9.27885	0	0	1.11938	0.689875	0.668872	0	0		0.82116
GH87	0	0	0	1.0486	0	0	0	0	0	0	0	0	0	0	0	0	0	0		0.0582558
GH88	0	0.585725	0.921455	1.0486	0	1.73212	0	0	0	0	0	0	10.1924	1.11938	0	0	0	0		0.866651
GH89	0.423411	0	0	0.524302	0.637336	1.15474	0	0	0	0	0	0	0	0	0	0	0	0		0.152211
GH91	0	0	0	0	0	0	0	0	0	0	0	0	0	0	0	0	0	0		0
GH92	0.423411	0	4.60728	2.09721	0	13.8569	1.45715	0	0	0	0	0	0	1.11938	0	0	0	0		1.30896
GH93	0	0	0	0	0	0	0	0	0	0	0	0	0	0	0	0	0	0		0
GH94	0	2.3429	0	1.57291	0	4.04161	0	0	0	0	9.27885	0	101.924	0	0	0	0.943629	0		6.67246
GH95	0	0	0	1.0486	0	3.46423	2.9143	0	0	0	9.27885	0	0	0	0	0	0	0		0.928111
GH97	0	0.585725	0	1.0486	0	5.77372	8.74291	0	0	0	18.5577	0	0	2.23876	0	0	0	0		2.05263
GH98	0	0	0	0	0	0	0	0	0	0	0	0	0	0	0	0	0	0		0
GH99	0.846821	0.585725	0.921455	1.0486	1.27467	1.15474	2.9143	1.75488	0	0	0	0.467603	0	1.11938	0.689875	0.668872	0.943629	0		0.799476
GH100	0	0.585725	0	0	0	0	0	1.75488	0	0	0	0	0	0	0	0	0	0		0.130034
GH101	0	0	0	0	0	0	0	0	0	0	0	0	0	0	0	0	0	0		0
GH102	0.423411	4.6858	0.921455	1.0486	0	3.46423	4.37146	3.50977	5.45325	2.25563	55.6731	1.40281	40.7697	3.35814	0.689875	1.33774	3.77451	3.74352		7.60461
GH103	0.846821	6.44298	2.76437	2.09721	0	6.92847	17.4858	7.01954	5.45325	3.94736	64.9519	2.80562	71.347	2.23876	2.06962	4.6821	7.54903	5.61529		11.9025
GH104	0	1.17145	0	0	0	0.577372	0	0	0	0	0	0	0	0	0	0	0	0		0.0971568
GH105	0	0	0	0	0	3.46423	0	1.75488	0	0	9.27885	0	0	1.11938	0	0	0	0		0.86763
GH106	0	0	0	0	0	1.15474	4.37146	0	0	0	18.5577	0	0	0	0	0	0	0		1.33799
GH108	0	0	1.84291	0.524302	0	1.73212	2.9143	0	1.81775	0.563908	0	0	0	0	0	1.33774	0.943629	1.87176		0.75269
GH109	0.423411	0	0	0.524302	0	2.30949	2.9143	0	0	0	0	0	0	0	0	0	0	0		0.342861
GH110	0	0	0	0	0	0	0	0	0	0	0	0	0	0	0	0	0	0		0
GH112	0	0	0	0	0	0	0	0	0	0	0	0	0	0	0	0	0	0		0
GH113	0	0.585725	0	0	0	1.73212	2.9143	0	0	0	9.27885	0	0	0	0	0	0	0		0.806166
GH114	0	0	0	0	0	0	0	0	0	0	0	0	0	0	0	0	0	0		0
GH115	0	0	0	0	0	0.577372	1.45715	0	0	0	9.27885	0	0	0	0	0	0	0		0.628521
GH116	0	2.92863	0.921455	0	0	4.61898	0	0	0	0	0	0	0	0	0	0	0	0		0.470503
GH117	0	0	0	0.524302	0	1.15474	0	0	0	0	0	0	0	0	0	0	0	0		0.0932804
GH119	0	0	0	0	0	0	0	0	0	0	0	0	0	0	0	0	0	0		0
GH120	0	0	0	0	0	0	0	0	0	0	0	0	0	0	0	0	0	0		0
GH121	0	0	0	0	0	0	0	0	0	0	0	0	0	0	0	0	0	0		0
GH122	0	0	0	0	0	0	0	0	0	0	0	0	0	0	0	0	0	0		0
GH123	0	0	0	0	0	0.577372	0	0	0	0	0	0	0	0	0	0	0	0		0.0320762
GH125	0	0	0	0	0	2.88686	0	0	0	0	0	0	0	0	0	0	0	0		0.160381
GH126	0	0	0	0	0	0	0	0	0	0	0	0	0	0	0	0	0	0		0
GH127	0	0	0	0	0	1.15474	0	0	0	0	0	0	0	0	0	0	0	0		0.0641525
GH128	0	0	0	0.524302	0	0	0	0	0	0	0	0	0	0	0	0	0	0		0.0291279
GH129	0	0	0	0	0	0	0	0	0	0	0	0	0	0	0	0	0	0		0
GH130	0	0	1.84291	0.524302	0	5.19635	1.45715	7.01954	14.542	0	0	0	30.5773	2.23876	0	0	0	0		3.52213
GH132	0	0	0	0	0	0	0	0	0	0	0	0	0	0	0	0	0	0		0
GH133	0.846821	2.92863	0	2.09721	1.27467	4.61898	2.9143	5.26465	12.7242	0.563908	18.5577	0.467603	50.9622	2.23876	0	0.668872	1.88726	1.87176		6.10486
GH135	0	0	0	0	0	0	0	0	0	0	0	0	0	0	0	0	0	0		0
AA0	0	0	0	0	0	0	0	0	0	0	0	0	0	0	0	0	0	0		0
AA1	4.23411	0	6.45019	3.14581	6.37336	4.04161	8.74291	0	0	0	0	0	0	0	0	0	0	0		1.83267
AA2	0.846821	5.85725	2.76437	2.62151	0	6.35109	16.0287	5.26465	10.9065	1.12782	37.1154	0.935207	0	2.23876	0.689875	0	3.77451	1.87176		5.46634
AA3	5.92775	12.886	4.60728	4.19442	5.09869	27.1365	40.8003	17.5488	14.542	14.0977	18.5577	9.81967	30.5773	11.1938	5.519	5.35097	16.0417	11.2306		14.1739
AA4	0	0	0	0	0	0	0	0	0	0	0	0.467603	0	0	0	0	1.88726	0		0.130826
AA5	0	0	0	0	0	0	0	0	0	0	0	0	0	0	0	0	0	0		0
AA6	0.846821	2.92863	0	1.0486	2.54934	2.30949	7.28576	5.26465	7.271	1.69172	18.5577	0.935207	40.7697	5.59689	0.689875	0.668872	1.88726	1.87176		5.6763
AA7	0.846821	1.17145	0.921455	1.0486	1.91201	2.88686	2.9143	5.26465	3.6355	0	0	0	0	0	0	0	0	0		1.14454
AA8	3.81069	9.3716	2.76437	3.14581	3.82401	16.7438	32.0574	10.5293	9.08874	12.9699	9.27885	6.54645	30.5773	5.59689	4.13925	3.34436	14.1544	7.48705		10.3017
AA9	0	0	0	0	0	0	0	0	0	0	0	0	0	0	0	0	0	0		0
AA10	0	0	0	0	0	0.577372	0	0	0	0	18.5577	0	0	0	0	0	0	0		1.06306
AA12	0	0	0	0.524302	0	0	4.37146	3.50977	0	0	0	0	0	2.23876	0	0	2.83089	0		0.748621
PL0	0	0	0	1.0486	0	3.46423	2.9143	1.75488	1.81775	0	0	0.467603	0	1.11938	0	0.668872	1.88726	0		0.841272
PL1	0	0	0	0	0	0	2.9143	0	0	0	18.5577	0	0	0	0	0	0	0		1.19289
PL2	0	0	0	0	0	0	0	0	0	0	0	0	0	0	0	0	0	0		0
PL3	0	0	0	0	0	0	0	0	0	0	0	0	0	0	0	0	0	0		0
PL4	0	0	0	0	0	0	0	0	0	0	0	0	0	0	0	0	0	0		0
PL5	0	0	0	0	0	0	0	0	0	0	0	0	0	0	0	0	0	0		0
PL6	0	1.17145	0	0.524302	0	1.73212	1.45715	0	1.81775	0.563908	0	0	0	0	0	0	0	0		0.403704
PL7	0.846821	1.17145	0.921455	1.57291	0	2.30949	1.45715	0	0	0	27.8365	0	0	0	0	0	0	0		2.00643
PL8	3.81069	0	0	0	0	0	1.45715	0	0	0	0	0	0	0	0	0	0	0		0.292658
PL9	0	0	0	0	0	0	0	0	1.81775	0	0	0	10.1924	1.11938	0	0	0	0		0.72942
PL10	0	0	0	0	0	0	1.45715	0	0	0	0	0	0	0	0	0	0	0		0.0809529
PL11	0	0	0	0	0	0.577372	4.37146	5.26465	1.81775	0	18.5577	0	0	1.11938	0	0	0	0		1.76157
PL12	0	0	0	0	0	1.15474	1.45715	1.75488	3.6355	0.563908	0	0	0	0	0	0	0	0		0.475899
PL13	0	0	0	0	0	0	0	0	0	0	0	0	0	0	0	0	0	0		0
PL14	0	0	0	0	0	0.577372	0	0	0	0	0	0	0	0	0	0	0	0		0.0320762
PL15	0	0	0	0	0	0	1.45715	0	0	0	0	0	0	0	0	0	0	0		0.0809529
PL17	0	0.585725	0	0	0	0	1.45715	0	0	0	18.5577	0	0	0	0	0	0	0		1.14448
PL21	0	0	0	0	0	0	0	0	0	0	0	0	0	0	0	0	0	0		0
PL22	0	0	0	0	0	0	0	0	0	0	9.27885	0	0	0	0	0	0	0		0.515492
GT0	3.81069	9.3716	3.68582	4.19442	2.54934	13.2796	16.0287	8.77442	9.08874	1.12782	27.8365	2.80562	30.5773	11.1938	2.06962	1.33774	3.77451	13.1023		9.14492
GT1	7.62139	31.6292	13.8218	8.91314	10.1974	32.3328	18.943	15.794	34.5372	9.58644	37.1154	5.14364	50.9622	22.3876	2.7595	2.00662	10.3799	5.61529		17.7637
GT2	9.31503	32.8006	4.60728	28.8366	3.18668	72.7489	99.0864	63.1758	69.0745	19.7368	408.269	14.4957	428.082	57.0883	9.65824	12.7086	28.3089	39.307		77.8048
GT3	0.423411	3.51435	0	0.524302	0.637336	4.04161	2.9143	1.75488	1.81775	2.25563	18.5577	3.27322	0	7.83565	6.20887	3.34436	4.71814	0		3.43453
GT4	22.8642	87.2731	25.8007	24.6422	25.4934	88.9153	99.0864	70.1954	89.0697	28.7593	315.481	20.107	214.041	50.372	13.1076	12.0397	33.027	39.307		69.9768
GT5	2.54046	7.0287	0	4.19442	1.91201	10.3927	7.28576	17.5488	14.542	2.81954	92.7885	4.67603	183.464	6.71627	3.44937	4.01323	5.66177	11.2306		21.1258
GT6	0	0	0	0	0	0	0	0	0	0	0	0	0	0	0	0	0	0		0
GT7	9.73844	14.6431	9.21455	4.19442	13.384	12.7022	2.9143	3.50977	7.271	3.94736	0	2.33802	0	10.0744	4.82912	4.01323	8.49266	3.74352		6.38945
GT8	5.08093	5.85725	6.45019	5.24302	5.09869	8.66058	8.74291	5.26465	3.6355	5.63908	9.27885	4.20843	0	8.95503	7.58862	3.34436	10.3799	7.48705		6.16195
GT9	2.54046	1.75718	0.921455	7.34023	2.54934	15.589	10.2001	10.5293	14.542	7.3308	64.9519	6.54645	50.9622	7.83565	2.7595	3.34436	8.49266	5.61529		12.4338
GT10	12.2789	18.1575	33.1724	5.24302	15.9334	34.6423	11.6572	3.50977	3.6355	3.94736	0	5.61124	0	11.1938	5.519	5.35097	5.66177	1.87176		9.85477
GT11	0	0.585725	0	0.524302	0	0.577372	0	1.75488	3.6355	1.69172	18.5577	2.33802	71.347	4.47751	1.37975	5.35097	3.77451	9.35881		6.9641
GT13	3.81069	2.3429	3.68582	2.09721	2.54934	2.88686	1.45715	0	1.81775	1.12782	0	0.935207	0	3.35814	0	1.33774	1.88726	0		1.62744
GT14	0.423411	2.92863	0.921455	1.57291	3.82401	2.88686	4.37146	7.01954	5.45325	1.69172	0	3.74083	0	8.95503	7.58862	6.01985	5.66177	1.87176		3.60728
GT15	0	0	0	0	0	0	0	0	0	0	0	0	0	0	0	0	0	0		0
GT16	0	0	0	0	0	0.577372	0	0	0	0.563908	0	0	0	0	0.689875	0	0	1.87176		0.205718
GT17	0	0	0	0	0	2.88686	0	0	0	0	0	0	0	1.11938	0.689875	0.668872	0.943629	0		0.350479
GT18	0	1.75718	1.84291	0	3.82401	0.577372	0	0	1.81775	0.563908	0	0.467603	0	1.11938	0.689875	1.33774	0	0		0.777652
GT19	2.11705	2.3429	1.84291	3.14581	0	7.50584	20.4001	8.77442	9.08874	2.81954	55.6731	4.20843	40.7697	1.11938	1.37975	1.33774	4.71814	3.74352		9.49929
GT20	0.423411	5.85725	0	0	0.637336	6.35109	8.74291	1.75488	0	1.69172	9.27885	1.87041	0	0	0	0	0.943629	1.87176		2.19018
GT21	0	0	0	0	0	0	0	1.75488	1.81775	0	0	0	0	0	0	0	0	0		0.19848
GT22	2.54046	2.3429	2.76437	2.09721	1.91201	2.88686	2.9143	0	1.81775	2.25563	0	2.33802	0	3.35814	2.06962	2.00662	2.83089	0		1.89638
GT23	0.423411	2.3429	1.84291	1.0486	1.27467	1.15474	1.45715	1.75488	0	0.563908	0	1.87041	0	1.11938	0	0.668872	0.943629	0		0.914749
GT24	0.423411	0.585725	0	1.0486	0	0.577372	0	1.75488	0	0.563908	0	0	0	2.23876	0	0.668872	0.943629	3.74352		0.697149
GT25	0	0	0	0.524302	0	0.577372	0	1.75488	1.81775	0.563908	18.5577	0	0	2.23876	0	0	0	0		1.44637
GT26	1.69364	9.3716	1.84291	5.24302	0.637336	8.08321	14.5715	5.26465	10.9065	2.81954	37.1154	0.935207	10.1924	3.35814	0.689875	1.33774	3.77451	1.87176		6.6505
GT27	8.89162	14.0574	11.9789	5.76733	18.4827	20.208	8.74291	3.50977	1.81775	6.20299	0	3.27322	0	11.1938	6.20887	8.02646	6.6054	7.48705		7.91412
GT28	1.69364	5.85725	2.76437	5.76733	0.637336	12.7022	16.0287	8.77442	7.271	3.38345	83.5096	2.33802	112.117	6.71627	2.06962	2.00662	5.66177	3.74352		15.7245
GT29	0	0	0	0	0	0	0	0	0	0	0	0	0	0	0	0	0	0		0
GT30	0.846821	3.51435	4.60728	1.0486	0.637336	8.08321	20.4001	8.77442	10.9065	3.38345	55.6731	1.87041	50.9622	4.47751	1.37975	2.00662	6.6054	5.61529		10.5996
GT31	5.50434	10.5431	6.45019	3.14581	8.9227	9.81533	4.37146	3.50977	1.81775	3.94736	0	0	0	5.59689	4.13925	4.6821	10.3799	5.61529		4.9134
GT32	0.846821	0	0	1.0486	0.637336	1.73212	0	0	0	0	0	0	0	1.11938	0	0	0.943629	0		0.351549
GT33	0.423411	0	0	0	0	0	0	0	0	1.12782	0	0.935207	0	1.11938	0.689875	0.668872	0.943629	0		0.328233
GT34	0	0	0	0	0	0	0	0	0	0	0	0	0	0	0	0	0	0		0
GT35	5.08093	153.46	3.68582	8.38884	4.46135	21.9401	13.1144	26.3233	27.2662	6.7669	102.067	7.48166	224.234	17.9101	13.1076	12.0397	15.0981	13.1023		37.5293
GT39	1.27023	0	0	0	3.82401	2.30949	1.45715	0	0	1.12782	0	0.935207	0	0	0	1.33774	0	0		0.681203
GT41	2.11705	5.85725	3.68582	3.67012	1.91201	13.8569	5.82861	3.50977	3.6355	6.20299	0	3.27322	10.1924	5.59689	3.44937	2.00662	7.54903	1.87176		4.67863
GT42	0	0	0	0	0	0	0	0	0	0	0	0	0	0	0	0	0	0		0
GT43	2.96387	3.51435	3.68582	1.57291	2.54934	3.46423	4.37146	0	0	1.69172	0	1.87041	0	2.23876	1.37975	1.33774	0.943629	0		1.75467
GT44	0	0	0	0	0	0	0	0	0	0	0	0	0	0	0	0	0	0		0
GT45	0	0	0	0	0	0	0	0	0	0	0	0	0	0	0	0	0	0		0
GT47	1.69364	2.92863	0.921455	0.524302	0	1.73212	0	1.75488	0	0.563908	0	0.935207	0	4.47751	3.44937	2.67549	0.943629	1.87176		1.35955
GT48	0.423411	0	0	0.524302	0.637336	0	0	0	0	0	0	0.467603	0	0	0	0	0.943629	0		0.16646
GT49	0.846821	0.585725	1.84291	1.0486	0.637336	2.88686	0	1.75488	0	0.563908	0	1.40281	0	2.23876	0.689875	0.668872	0.943629	1.87176		0.999042
GT50	0.423411	1.75718	1.84291	0	0.637336	1.73212	0	1.75488	0	0	0	0.935207	0	1.11938	0.689875	0.668872	0	0		0.642287
GT51	3.38728	25.7719	9.21455	9.43744	1.27467	30.6007	49.5432	21.0586	32.7195	6.7669	213.414	5.61124	183.464	22.3876	3.44937	3.34436	21.7035	9.35881		36.2504
GT52	0	0	0	0	0	0	0	0	0	0	0	0	0	0	0	0	0	0		0
GT53	0	0	0	0	0	0	0	0	0	0	0	0	0	0	0	0	0	0		0
GT54	1.27023	1.17145	0.921455	1.57291	1.27467	2.30949	0	0	0	1.69172	0	1.40281	0	5.59689	2.06962	1.33774	2.83089	1.87176		1.40676
GT55	0	0	0	0	0	0.577372	0	0	0	0	0	0	0	0	0	0.668872	0	0		0.0692358
GT56	0	0	0	0	0	0	0	0	0	0	0	0	0	0	0	0	0	0		0
GT57	0.846821	1.17145	0.921455	0.524302	1.27467	0.577372	1.45715	0	0	0.563908	0	1.40281	0	2.23876	0.689875	3.34436	0.943629	0		0.886476
GT58	0	0	0	0	0	1.15474	0	0	0	0.563908	0	0.467603	0	1.11938	1.37975	0	0	0		0.260299
GT59	1.27023	1.17145	0.921455	1.57291	1.27467	1.73212	0	0	0	0.563908	0	0.935207	0	1.11938	1.37975	0.668872	0.943629	0		0.752976
GT60	0.423411	0	0	0	0	0	0	0	1.81775	0	0	0	0	0	0	0	0	0		0.124509
GT61	0	2.92863	0	0.524302	1.27467	1.73212	0	1.75488	0	1.12782	0	0.935207	0	3.35814	1.37975	2.67549	3.77451	3.74352		1.4005
GT62	0	0	0	0	0	0	0	0	0	0.563908	0	0.467603	0	0	0	0	0.943629	1.87176		0.213717
GT64	0.846821	0	1.84291	0.524302	0	2.30949	1.45715	0	0	0	0	0.467603	0	2.23876	0.689875	0.668872	0	0		0.613655
GT65	0	2.3429	2.76437	0	0	2.30949	0	0	0	0	0	0	0	1.11938	0	0.668872	0	0		0.511389
GT66	3.81069	5.27153	2.76437	4.19442	9.56003	3.46423	2.9143	7.01954	3.6355	3.38345	0	2.80562	0	5.59689	5.519	3.34436	5.66177	9.35881		4.35025
GT67	0	0	0	0	0	0	0	0	0	0	0	0	0	0	0	0	0	0		0
GT68	2.11705	1.17145	1.84291	4.19442	1.27467	1.73212	1.45715	0	1.81775	1.12782	0	0.467603	0	2.23876	0	0	0	0		1.08009
GT69	0	0	0	0	0	0	0	0	0	0	0	0	0	0	0	0	0	0		0
GT71	0	0	0	0	0	0	0	0	0	0	0	0	0	0	0	0	0	0		0
GT72	0	0	0	0	0	0	0	0	0	0	0	0	0	0	0	0	0	0		0
GT73	0	0	0	0	0	0	0	0	0	0	0	0	0	0	0	0	0	0		0
GT75	0	0	0	0	0	0	0	0	0	0	0	0	0	0	0	0	0	0		0
GT76	0.846821	0	6.45019	0	4.46135	5.19635	1.45715	0	0	0	0	0.467603	0	1.11938	0.689875	0	0.943629	0		1.2018
GT81	0	2.3429	0	0.524302	0	4.04161	7.28576	7.01954	9.08874	0.563908	55.6731	0.467603	91.7319	3.35814	1.37975	0.668872	2.83089	3.74352		10.5956
GT82	0	0	0	0	0	0	0	0	0	0	0	0	0	0	0	0	0	0		0
GT83	0.423411	4.10008	0.921455	2.09721	0	5.77372	8.74291	5.26465	3.6355	1.69172	55.6731	1.40281	71.347	3.35814	2.06962	0	4.71814	3.74352		9.72017
GT84	0	0.585725	0	0	0	0.577372	0	0	0	0	0	0	0	0	0	0	0.943629	0		0.11704
GT85	0	0	0	0	0	0	0	0	0	0	0	0	0	0	0	0	0	0		0
GT87	0	0	0	0	0	0	1.45715	0	0	0	0	0	0	0	0	0	0	0		0.0809529
GT89	0	0	0	0	0	0	1.45715	0	0	0	0	0	0	0	0	0	0	0		0.0809529
GT90	1.69364	3.51435	2.76437	1.57291	1.91201	3.46423	0	1.75488	0	1.12782	0	1.40281	0	2.23876	1.37975	0.668872	1.88726	1.87176		1.51408
GT91	0	0	0	0	0	0	0	0	0	0	0	0	0	0	0	0	0	0		0
GT92	0	0	0	0	0	0	0	0	0	0	0	0	0	0	0	0	0	0		0
GT94	0	1.17145	0	0	0	0.577372	0	0	0	0	0	0	0	0	0	0	0	0		0.0971568
GT98	1.27023	1.17145	0	0.524302	0	2.30949	0	0	1.81775	0.563908	0	0.935207	0	3.35814	0.689875	1.33774	1.88726	1.87176		0.985395
GT99	0	0	0	0	0	0	0	0	0	0	0	0	0	0	0	0	0	0		0
CBM1	0	0	0	0	0	0	0	0	0	0	0	0	0	0	0	0	0	0		0
CBM2	0	0	0	0	0	0	0	0	0	0	0	0	0	0	0	0	0	0		0
CBM3	0	0	0	0	0	0	0	0	0	0	0	0	0	0	0	0	0	0		0
CBM4	0	0	0	0	0	0.577372	0	0	0	0	0	0	0	0	0	0	0	0		0.0320762
CBM5	0	0	0	0	0	0	0	0	0	0	55.6731	0	0	0	0	0	0	0		3.09295
CBM6	0	0	0	0.524302	0	0	0	0	0	0	0	0	0	0	0	0	0	0		0.0291279
CBM9	0	0	0	0.524302	0	1.73212	0	0	0	0	9.27885	0	0	0	0	0	0	0		0.640848
CBM10	0	0	0	0	0	0	0	0	0	0	0	0	0	0	0	0	0	0		0
CBM11	0	0	0	0	0	0	0	0	0	0	0	0	0	0	0	0	0	0		0
CBM12	0	0	0	0	0	0	0	0	0	0	9.27885	0	0	0	0	0	0	0		0.515492
CBM13	0.423411	0.585725	0.921455	0	0.637336	1.15474	0	0	1.81775	0	0	0	0	0	0	0	0	1.87176		0.411788
CBM14	0	0	0	0	0	0	0	0	0	0	0	0	0	0	0	0	0	0		0
CBM16	0	0	0	0	0	0	0	0	0	0	0	0	0	0	0	0	0	0		0
CBM18	0	0	0	0	0	0	0	0	0	0	0	0	0	0	0	0	0	0		0
CBM19	0	0	0	0	0	0	0	0	0	0	0	0	0	0	0	0	0	0		0
CBM20	0	1.17145	0	0	0	0.577372	0	1.75488	0	0	9.27885	0	0	0	0	0.668872	0.943629	0		0.799725
CBM21	0	0	0	0	0	0.577372	0	0	0	0	0	0	0	0	0	0	0	0		0.0320762
CBM22	0	0	0	0	0	0	1.45715	0	0	0	9.27885	0	0	0	0	0	0	0		0.596444
CBM23	0	0	0	0	0	0	0	0	0	0	0	0	0	0	0	0	0	0		0
CBM25	0	0	0	0	0	0	0	0	0	0	0	0	0	0	0	0	0	0		0
CBM26	0	0	0	0	0	0	0	0	0	0	0	0	0	0	0	0	0	0		0
CBM27	0	0	0	0	0	0	0	0	0	0	0	0	0	0	0	0	0	0		0
CBM30	0	0	0	0	0	0	0	0	0	0	0	0	0	0	0	0	0	0		0
CBM32	0	0	0	0	0	0	0	0	0	0	9.27885	0	0	1.11938	0	0	0	0		0.577679
CBM34	0.423411	1.17145	0	0	0	0	0	0	0	0	9.27885	0	0	0	0	0	0	0		0.604095
CBM35	0	0	0	0	0	0	0	0	0	0	0	0	0	0	0	0	0	0		0
CBM36	0	0	0	0	0	0	0	0	0	0	0	0	0	0	0	0	0	0		0
CBM37	0	0	0	0	0	0	0	0	0	0	0	0	0	0	0	0	0	0		0
CBM38	0.423411	0	0	0	0	0.577372	1.45715	0	0	0	0	0	0	0	0	0	0	0		0.136552
CBM40	0	0	0	0	0	0	0	0	0	0	0	0	0	0	0	0	0	0		0
CBM41	1.27023	2.3429	0	1.57291	0	2.30949	0	0	0	0.563908	18.5577	0.467603	0	1.11938	0	0	1.88726	0		1.67174
CBM42	0	0	0	0	0	0	0	0	0	0	0	0	0	0	0	0	0	0		0
CBM43	0	0	0	0	0	0	0	0	0	0	0	0	0	0	0	0	0	0		0
CBM45	0	0	0	0	0	0	0	0	0	0	0	0	0	0	0	0	0	0		0
CBM46	0	0	0	0	0	0	0	0	0	0	0	0	0	0	0	0	0	0		0
CBM47	0	0	0	0.524302	0	0	0	0	0	0	0	0	0	0	0	0	0	0		0.0291279
CBM48	1.27023	7.0287	0.921455	1.0486	1.27467	9.81533	4.37146	14.0391	14.542	4.51126	83.5096	7.48166	122.309	7.83565	4.82912	3.34436	10.3799	9.35881		17.104
CBM50	1.27023	4.6858	1.84291	1.0486	0	7.50584	14.5715	0	5.45325	2.25563	92.7885	0.467603	10.1924	0	1.37975	1.33774	4.71814	1.87176		8.41054
CBM51	0	0	0	0	0	0	1.45715	0	0	0	0	0	0	0	0	0	0	0		0.0809529
CBM53	0.423411	0	0	0	0	0	0	1.75488	0	0.563908	9.27885	0.467603	0	1.11938	0.689875	0	0.943629	1.87176		0.950739
CBM54	0	0	0	0	0	0	0	0	0	0	0	0	0	0	0	0	0	0		0
CBM56	0	0	0	0	0	0	0	0	0	0	0	0	0	0	0	0	0	0		0
CBM57	0.423411	0.585725	0.921455	0.524302	0.637336	1.73212	0	3.50977	1.81775	1.12782	0	0.467603	0	0	1.37975	1.33774	0	1.87176		0.907585
CBM60	0	0	0	0	0	0	0	0	0	0	0	0	0	0	0	0	0	0		0
CBM61	0	0	0	0	0	0	0	0	0	0	0	0	0	0	0	0	0	0		0
CBM62	0	0	0	0	0	0	0	0	0	0	0	0	0	0	0	0	0	0		0
CBM63	0	0	0	0	0	0	0	0	0	0	0	0	0	0	0	0	0	0		0
CBM65	0	0	0	0	0	0	0	0	0	0	0	0	0	0	0	0	0	0		0
CBM66	0	0	0	0	0	0	0	0	0	0	0	0	0	0	0	0	0	0		0
CBM67	0	0	0	0	0	0	1.45715	0	0	0	0	0	0	0	0	0	0	0		0.0809529
CBM68	0	0	0	0	0	0	0	0	0	0	0	0	0	0	0	0	0	0		0
CBM69	0	0	0	0	0	0	0	0	0	0	9.27885	0	0	0	0	0	0	0		0.515492
CBM73	0	0	0	0	0	0.577372	0	0	0	0	27.8365	0	0	0	0	0	0	0		1.57855
CBM74	0	0	0	0	0	0	0	0	0	0	0	0	0	0	0	0	0	0		0
CBM77	0	0	0	0	0	0	0	0	0	0	0	0	0	0	0	0	0	0		0
CBM79	0	0	0	0	0	0	0	0	0	0	0	0	0	0	0	0	0	0		0

## Sheet: Fungus growing_Herb insects
CAZy	Fungus growing: mean rel. freq. (%)	Fungus growing: std. dev. (%)	Herb insects: mean rel. freq. (%)	Herb insects: std. dev. (%)	p-values	p-values (corrected)	Difference between means	95.0% lower CI	95.0% upper CI
GH0	4.67607	1.29302	2.4014	1.72189	0.000999001	0.117882	2.27467	1.54165	2.98222
GH1	5.93408	2.88885	4.83884	7.48298	0.327672	38.6653	1.09524	-1.26722	3.21444
GH10	0.128934	0.241144	1.99513	2.66765	0.000999001	0.117882	-1.8662	-2.5334	-1.27154
GH100	0	0	0.00280718	0.0224137	0.522719	61.6809	-0.000958883	-0.0032138	0.00129603
GH101	0.000792393	0.00345396	0.0241321	0.12609	0.22977	27.1129	-0.0233397	-0.057405	-0.00065771
GH102	1.61534	0.700498	0.628088	0.837472	0.000999001	0.117882	0.98725	0.636188	1.38633
GH103	2.55613	0.927006	1.52598	2.20454	0.012987	1.53247	1.03014	0.413002	1.67899
GH104	0.432285	0.68065	0.047639	0.105998	0.014985	1.76823	0.384646	0.164797	0.711363
GH105	1.22229	0.711989	0.885279	0.932689	0.107892	12.7313	0.337011	-0.021025	0.704035
GH106	0.173758	0.265216	0.318409	0.385014	0.0709291	8.36963	-0.144651	-0.277153	0.00885381
GH108	0.370485	0.288911	0.241055	0.351114	0.113886	13.4386	0.12943	-0.0202614	0.29407
GH109	0.134766	0.213349	0.410107	0.471289	0.00599401	0.707293	-0.275341	-0.413696	-0.128917
GH11	0.0160824	0.0386303	1.22399	5.36137	0.000999001	0.117882	-1.2079	-2.64384	-0.26307
GH110	0.0138842	0.0311719	0.0174947	0.0480192	0.696304	82.1638	-0.00361043	-0.0212536	0.0143706
GH112	0.0381656	0.104592	0.266589	0.554308	0.004995	0.589411	-0.228423	-0.381213	-0.103905
GH113	0.0158068	0.0324844	0.0327286	0.0813695	0.225774	26.6414	-0.0169218	-0.0428253	0.00666695
GH114	0.0264163	0.0468225	0.0108983	0.0723481	0.364635	43.027	0.015518	-0.0109883	0.0453763
GH115	0.150703	0.241135	0.414649	0.421896	0.002997	0.353646	-0.263946	-0.402259	-0.125609
GH116	0.0332096	0.0591222	0.20435	0.295425	0.000999001	0.117882	-0.171141	-0.242454	-0.100604
GH117	0.0335492	0.0623834	0.0455392	0.107146	0.635365	74.973	-0.01199	-0.0488548	0.0250236
GH119	0.00622278	0.0271244	0.0167673	0.0984854	0.172485	20.3532	0.00279433	-0.00295953	0.00854819
GH12	0.00984727	0.0260299	0.00204966	0.0072301	0.0270909	3.19673	0.00478802	-0.000900655	0.0104767
GH120	0.00829187	0.0361434	0.169116	0.294476	0.000999001	0.117882	-0.160824	-0.23859	-0.0969987
GH121	0.0441981	0.114412	0.117521	0.256493	0.116883	13.7922	-0.073323	-0.145186	0.00432478
GH122	0.0186567	0.0813227	0.0167673	0.0984854	0.117564	13.8726	0.00377792	-0.00222271	0.00977854
GH123	0.0487501	0.0859432	0.124722	0.192766	0.030969	3.65435	-0.075972	-0.131935	-0.0200949
GH125	0.252239	0.238529	0.275936	0.440276	0.791209	93.3626	-0.0236974	-0.165743	0.117962
GH126	0.0194801	0.0684042	0.00245528	0.00855585	0.3996	47.1528	0.0170248	-0.00288943	0.051532
GH127	0.957991	0.420077	0.809254	0.529703	0.191808	22.6334	0.148737	-0.0586776	0.382421
GH128	0.0123354	0.0239379	0.0160818	0.0362598	0.591409	69.7862	-0.00374639	-0.0167817	0.0107692
GH13	13.0268	2.71404	8.32445	6.57183	0.000999001	0.117882	4.70232	2.62792	6.53343
GH130	0.294532	0.318361	0.622993	0.590871	0.00799201	0.943057	-0.328461	-0.517228	-0.118781
GH132	0.00968992	0.0422374	0.119369	0.638703	0.263467	31.0891	0.00325871	-0.00353601	0.0100534
GH133	0.158872	0.249593	0.605874	0.704065	0.000999001	0.117882	-0.447002	-0.652091	-0.250347
GH135	0.00510204	0.0222393	0	0	0.000573811	0.0677097	0.00488212	0.000409792	0.00935444
GH14	0.00207297	0.00903586	0.000136769	0.00114429	0.0608911	7.18515	0.00163358	-0.00151919	0.00478635
GH15	1.88207	1.20449	0.254402	0.541798	0.000999001	0.117882	1.62767	1.15044	2.20372
GH16	1.07132	0.722272	1.64592	1.61989	0.041958	4.95105	-0.574595	-1.06658	-0.104362
GH17	1.21568	1.19545	0.277304	0.872848	0.003996	0.471528	0.93838	0.440776	1.55518
GH18	1.92522	0.942147	2.4173	2.97474	0.295704	34.8931	-0.492083	-1.48303	0.27294
GH19	1.81455	1.07218	0.602857	1.61518	0.001998	0.235764	1.21169	0.59766	1.84224
GH2	3.20543	1.56903	4.24983	2.34923	0.025974	3.06494	-1.0444	-1.85639	-0.187605
GH20	1.3919	0.646313	2.01906	1.23355	0.00999001	1.17882	-0.627163	-1.03221	-0.208712
GH22	0	0	0.194803	0.734107	0.000999001	0.117882	-0.194803	-0.384024	-0.0528671
GH23	10.4783	2.58674	7.56756	6.68023	0.012987	1.53247	2.91076	1.06496	4.8754
GH24	2.49705	1.35357	1.8208	2.88171	0.163836	19.3327	0.676244	-0.297398	1.61313
GH25	0.685056	0.533906	0.529631	0.853779	0.38961	45.974	0.155425	-0.137685	0.478412
GH26	0.307959	0.238811	0.399589	0.453814	0.256743	30.2957	-0.09163	-0.238173	0.055573
GH27	0.255448	0.288863	0.502184	0.530561	0.013986	1.65035	-0.246737	-0.419928	-0.0684431
GH28	0.978174	0.588089	0.495935	0.486014	0.003996	0.471528	0.482239	0.215371	0.815028
GH29	0.572359	0.601518	2.41055	1.47039	0.000999001	0.117882	-1.83819	-2.25549	-1.41225
GH3	5.97194	1.17094	6.65255	2.73227	0.126873	14.971	-0.680609	-1.48774	0.198449
GH30	0.358621	0.465379	0.67417	0.658913	0.027972	3.3007	-0.315549	-0.546093	-0.0561562
GH31	2.53659	1.00194	2.41832	1.4574	0.706294	83.3427	0.118271	-0.440093	0.657485
GH32	1.03797	0.581258	0.860749	1.02179	0.310689	36.6613	0.177217	-0.14126	0.55675
GH33	1.22199	0.518098	2.83758	2.91161	0.002997	0.353646	-1.6156	-2.31968	-0.932891
GH35	0.36777	0.365718	0.676686	0.738967	0.035964	4.24376	-0.308916	-0.559315	-0.0585468
GH36	0.799206	0.403279	0.543072	0.550233	0.022977	2.71129	0.256134	0.0405424	0.481211
GH37	1.95427	0.965206	0.73079	2.37761	0.003996	0.471528	1.22348	0.485088	1.90861
GH38	0.931308	0.552593	1.78617	1.34729	0.000999001	0.117882	-0.854863	-1.26525	-0.436216
GH39	0.431933	0.348651	0.248636	0.272998	0.041958	4.95105	0.183297	0.0172013	0.346229
GH4	2.45133	1.31719	2.78019	1.8528	0.38961	45.974	-0.328857	-1.07982	0.386754
GH42	0.874979	0.456827	0.775529	0.787247	0.482517	56.9371	0.0994499	-0.16768	0.389719
GH43	2.75279	1.58773	4.14364	2.46965	0.00799201	0.943057	-1.39084	-2.28782	-0.443126
GH44	0.0331323	0.0866473	0.0532738	0.110831	0.387612	45.7383	-0.0201415	-0.0613277	0.029806
GH45	0.00840386	0.0236471	0.133297	0.58327	0.046953	5.54046	-0.124893	-0.283442	-0.0261305
GH46	0.0108937	0.0248987	0.00159566	0.00695102	0.220779	26.0519	0.00929809	0.000330161	0.0223036
GH47	0.0877198	0.184169	0.283969	0.453942	0.026973	3.18282	-0.196249	-0.322952	-0.0623887
GH48	0.056852	0.104581	0.0691677	0.490858	0.997003	117.646	-0.0123157	-0.16359	0.0821722
GH49	0	0	0.00970102	0.0669281	1.42761e-09	1.68458e-07	-0.0170556	-0.0232698	-0.0108414
GH5	1.28922	0.382394	2.63983	4.03862	0.015984	1.88611	-1.3506	-2.45879	-0.512061
GH50	0.550322	0.644725	0.184124	0.600397	0.046953	5.54046	0.366199	0.061638	0.701518
GH51	0.545931	0.525338	1.63498	1.0134	0.000999001	0.117882	-1.08905	-1.39305	-0.745119
GH52	0.0062447	0.0165183	0.0232576	0.0556471	0.0739261	8.72328	-0.0170129	-0.0331509	-0.00317778
GH53	0.301053	0.300408	0.30881	0.382793	0.914086	107.862	-0.0077573	-0.159459	0.157211
GH54	0.0264896	0.0708536	0.0232699	0.0599126	0.852148	100.553	0.00321973	-0.0266066	0.0422354
GH55	0.218596	0.298883	0.238809	0.311256	0.813187	95.956	-0.0202128	-0.156407	0.146359
GH56	0	0	0.0312102	0.0819632	2.433e-05	0.00287094	-0.00893651	-0.0137176	-0.00415537
GH57	0.154753	0.327952	0.825221	0.937435	0.001998	0.235764	-0.670469	-0.923996	-0.407821
GH59	0.00917245	0.0219713	0.0306893	0.0721845	4.08772e-05	0.00482351	-0.0181632	-0.0273959	-0.00893042
GH6	0.143885	0.133792	0.0142868	0.0426928	0.004995	0.589411	0.129598	0.0699604	0.190623
GH62	0.0116886	0.0370316	0.00326952	0.010107	0.0447429	5.27966	0.00465193	-0.000900353	0.0102042
GH63	0.492367	0.279598	0.620146	1.16682	0.517483	61.0629	-0.127779	-0.438472	0.126753
GH64	0.0936915	0.157212	0.00530245	0.0225013	0.0879121	10.3736	0.088389	0.0262035	0.15371
GH65	0.457336	0.48522	0.948554	0.825214	0.002997	0.353646	-0.491218	-0.766189	-0.212711
GH66	0.0126303	0.0376492	0.0470545	0.198177	0.37962	44.7952	-0.0344242	-0.0940396	0.00648916
GH67	0.0829525	0.116943	0.448758	0.417753	0.000999001	0.117882	-0.365806	-0.477392	-0.256891
GH68	0.179073	0.22417	0.01941	0.119985	0.02997	3.53646	0.159663	0.0637777	0.265055
GH7	0.00858572	0.0302559	0.00024072	0.00201401	8.36748e-07	9.87363e-05	0.00945197	0.00358059	0.0153234
GH70	0.0190401	0.0763287	0.0481148	0.395556	0.951049	112.224	-0.0290748	-0.141059	0.0523898
GH71	0	0	0.00122942	0.00478731	0.28408	33.5214	-0.00103365	-0.00333565	0.00126835
GH72	0.0380944	0.0883586	0.0666641	0.538035	0.997003	117.646	-0.0285697	-0.171559	0.0683187
GH73	2.2675	0.836384	2.20129	1.53782	0.823177	97.1349	0.0662101	-0.44713	0.602061
GH74	0.037537	0.0644321	0.0998732	0.170092	0.033966	4.00799	-0.0623362	-0.110291	-0.0127305
GH75	0.000792393	0.00345396	0.000638837	0.00375296	1	118	-0.000141143	-0.00264942	0.00236713
GH76	0.0995083	0.216116	0.179903	0.244581	0.183816	21.6903	-0.0803951	-0.182279	0.0416522
GH77	3.49677	1.04291	1.87538	1.61709	0.000999001	0.117882	1.62138	1.06037	2.24594
GH78	0.796854	0.703953	1.28734	1.55579	0.0779221	9.19481	-0.490484	-0.970887	0.0421864
GH79	0.00409421	0.0124588	0.0192881	0.0606094	0.220553	26.0253	-0.00270415	-0.00749656	0.00208826
GH8	1.28433	0.596479	0.509469	0.651949	0.000999001	0.117882	0.774863	0.480652	1.07086
GH81	0.0113281	0.0268042	0.0176199	0.0775035	0.00103035	0.121581	-0.0139134	-0.022664	-0.00516271
GH83	0	0	9.8707e-05	0.000825842	1	118	-0.000116983	-0.00157108	0.00133711
GH84	0.0614456	0.123379	0.135119	0.213036	0.0769231	9.07692	-0.073673	-0.143816	0.00330255
GH85	0.0243579	0.0332796	0.0819349	0.219929	0.0709291	8.36963	-0.057577	-0.114992	-0.00624405
GH87	0.0546816	0.118532	0.0159987	0.0415781	0.233766	27.5844	0.0386828	-0.00606962	0.102122
GH88	0.770008	0.424924	0.686688	0.597783	0.505495	59.6484	0.0833206	-0.15508	0.33805
GH89	0.0307759	0.052304	0.0722258	0.10729	0.043956	5.18681	-0.0414498	-0.076116	-0.00582106
GH9	0.255813	0.298138	1.37538	1.66044	0.000999001	0.117882	-1.11956	-1.56533	-0.743311
GH91	0.0611028	0.153607	0.00955736	0.0287313	0.187812	22.1618	0.0515455	0.0020092	0.128297
GH92	1.27784	1.4851	1.66654	1.63997	0.342657	40.4336	-0.388702	-1.08989	0.398194
GH93	0.00482048	0.0174771	0.00510699	0.0177884	0.181988	21.4746	-0.00367072	-0.00890083	0.00155939
GH94	1.2705	0.896148	2.14789	2.68791	0.044955	5.3047	-0.877383	-1.65144	-0.158352
GH95	0.462531	0.595705	0.924459	0.869409	0.016983	2.004	-0.461927	-0.779444	-0.137163
GH97	0.442085	0.741627	0.669318	0.775558	0.260739	30.7672	-0.227233	-0.577047	0.19651
GH98	0.00216923	0.00676506	0.00271849	0.0124881	0.285385	33.6755	-0.00324646	-0.00873925	0.00224633
GH99	0.0232447	0.0619189	0.0242841	0.0535025	0.95005	112.106	-0.00103942	-0.026681	0.0329674
CAZy	Fungus growing: mean rel. freq. (%)	Fungus growing: std. dev. (%)	Herb insects: mean rel. freq. (%)	Herb insects: std. dev. (%)	p-values	p-values (corrected)	Difference between means	95.0% lower CI	95.0% upper CI
GT0	3.27806	1.08773	2.36052	1.3417	0.002997	0.242757	0.917538	0.373005	1.53227
GT1	1.47379	0.659118	2.42621	3.61726	0.0759241	6.14985	-0.952424	-1.86712	-0.134814
GT10	0.0110794	0.0436281	0.861921	1.7558	0.000999001	0.0809191	-0.850842	-1.32624	-0.468441
GT11	0.088258	0.213385	0.30498	0.327758	0.002997	0.242757	-0.216722	-0.324668	-0.0881718
GT13	0	0	0.347314	0.815922	1.81604e-19	1.47099e-17	-0.0550021	-0.0696989	-0.0403053
GT14	0.102031	0.134696	0.0886824	0.177159	0.734266	59.4755	0.0133484	-0.055059	0.0881417
GT15	0.015528	0.0676848	0.00439836	0.0319333	0.097968	7.93541	0.00857499	-0.00242892	0.0195789
GT16	0.0147929	0.0644808	0.0688829	0.213458	0.0196554	1.59209	-0.0105952	-0.0213838	0.000193399
GT17	0.158681	0.21461	0.00137623	0.00694231	0.000999001	0.0809191	0.157305	0.0747818	0.261581
GT18	0	0	0.000268225	0.00224413	1	81	-0.000276002	-0.00288015	0.00232814
GT19	2.73067	0.736601	2.5537	2.07517	0.569431	46.1239	0.176975	-0.380308	0.76875
GT2	24.2506	1.91356	26.4109	9.55769	0.0869131	7.03996	-2.16031	-4.57316	0.275241
GT20	2.34752	1.02671	0.422786	0.665205	0.000999001	0.0809191	1.92474	1.47646	2.40857
GT21	0.175293	0.181061	0.222565	0.324017	0.443556	35.9281	-0.0472725	-0.153437	0.0701882
GT22	0.0564732	0.145874	0.445125	1.39582	0.021978	1.78022	-0.388652	-0.754663	-0.0971143
GT23	0	0	0.0926761	0.158699	1.39639e-16	1.13108e-14	-0.0464825	-0.0601295	-0.0328355
GT24	0.0508022	0.193402	0.137988	0.253478	0.141858	11.4905	-0.0871857	-0.175719	0.0248078
GT25	0.933338	1.24639	0.85635	1.3278	0.805195	65.2208	0.0769875	-0.50708	0.792883
GT26	2.95191	0.884867	2.26516	1.41076	0.014985	1.21379	0.686753	0.151992	1.20249
GT27	0.253557	0.687967	0.963378	1.41061	0.00899101	0.728272	-0.709821	-1.13304	-0.23929
GT28	3.12129	0.749685	4.88584	2.13449	0.000999001	0.0809191	-1.76454	-2.35217	-1.12675
GT29	0	0	0.0052408	0.0292981	0.502129	40.6724	-0.00180801	-0.00585026	0.00223423
GT3	0.167798	0.440807	0.98796	1.2004	0.001998	0.161838	-0.820161	-1.15449	-0.48353
GT30	2.79848	0.504257	2.40594	2.20282	0.214785	17.3976	0.392537	-0.142018	0.949342
GT31	0.092611	0.297276	0.949222	1.9058	0.000999001	0.0809191	-0.856611	-1.35044	-0.423725
GT32	0.300764	0.249527	1.24468	1.19038	0.000999001	0.0809191	-0.943917	-1.24778	-0.650347
GT33	0.0420168	0.183147	0.049231	0.207253	0.92008	74.5265	-0.00721418	-0.0872588	0.0901275
GT34	0	0	0.00188716	0.0157891	0.0651666	5.2785	-0.00365451	-0.00869211	0.00138308
GT35	5.57496	1.56133	6.28052	4.50023	0.28971	23.4665	-0.705559	-1.92629	0.648189
GT39	0.195796	0.263507	0.572158	0.543954	0.001998	0.161838	-0.376362	-0.541437	-0.203825
GT4	17.9408	2.91618	15.9412	10.9174	0.13986	11.3287	1.99954	-1.3488	4.39174
GT41	0.654351	0.441884	0.644849	0.807123	0.965035	78.1678	0.00950185	-0.266445	0.269314
GT42	0	0	0.000366784	0.00306874	1	81	-0.000599191	-0.00363992	0.00244154
GT43	0.0136825	0.0490487	0.454539	0.867976	0.000999001	0.0809191	-0.440856	-0.659996	-0.254174
GT44	0.107308	0.289616	0.00315722	0.0217552	0.144855	11.7333	0.10415	0.0172953	0.253606
GT45	0	0	0.00519727	0.0423868	0.033254	2.69357	-0.00521353	-0.0109035	0.000476388
GT47	0.0295858	0.128962	0.4488	0.940954	0.000999001	0.0809191	-0.419214	-0.669644	-0.218622
GT48	0.0451419	0.141441	0.0110772	0.0695614	0.5005	40.5405	0.0340647	-0.0180903	0.104698
GT49	0	0	0.267566	0.692977	2.56661e-18	2.07895e-16	-0.052246	-0.0666127	-0.0378792
GT5	2.19089	0.548105	3.10798	3.69367	0.036963	2.99401	-0.91709	-1.8724	-0.162771
GT50	0.0368727	0.108936	0.0446372	0.149025	0.859141	69.5904	-0.00776455	-0.0653397	0.055093
GT51	10.7715	1.43588	11.4492	4.8058	0.334665	27.1079	-0.677626	-2.00593	0.599154
GT52	0.00359195	0.015657	0	0	0.0477075	3.86431	0.00379378	-0.00153814	0.0091257
GT53	0.0331926	0.106302	0.0193727	0.086683	0.57043	46.2048	0.01382	-0.0293891	0.0733778
GT54	0.0568097	0.190938	0.10902	0.187257	0.2997	24.2757	-0.0522104	-0.135919	0.056923
GT55	0.00107043	0.00466592	0.00132185	0.00926443	1	81	-0.000125065	-0.0040674	0.00381727
GT56	1.44775	0.735696	0.0205143	0.0834862	0.000999001	0.0809191	1.42724	1.08272	1.7292
GT57	0.0622803	0.157262	0.384582	0.79888	0.00999001	0.809191	-0.322302	-0.535725	-0.146347
GT58	0.0261514	0.0763708	0.165472	0.39183	0.00799201	0.647353	-0.139321	-0.251605	-0.0520897
GT59	0	0	0.0427449	0.158157	0.00062987	0.0510195	-0.00946072	-0.0165417	-0.0023798
GT6	0	0	0.00841949	0.0342429	8.98485e-05	0.00727773	-0.0117201	-0.0194112	-0.00402905
GT60	0.148166	0.214575	0.00420868	0.01847	0.000999001	0.0809191	0.143957	0.063236	0.248801
GT61	0	0	0.0130419	0.053746	0.0001716	0.0138996	-0.0108835	-0.0183561	-0.00341085
GT62	0.0207427	0.0677271	0.0069062	0.0309963	0.539461	43.6963	0.0138365	-0.0086233	0.0471963
GT64	0.0147929	0.0644808	0.141336	0.237589	0.00599401	0.485514	-0.126543	-0.192483	-0.0615086
GT65	0.0358013	0.109188	0.0388704	0.0977659	0.907093	73.4745	-0.00306914	-0.0520008	0.0588021
GT66	0.0920444	0.213378	0.520903	0.727694	0.001998	0.161838	-0.428859	-0.627582	-0.253004
GT67	0	0	0.000624037	0.00522107	0.502129	40.6724	-0.00130581	-0.00499365	0.00238203
GT68	0	0	0.0529974	0.145713	7.92267e-08	6.41736e-06	-0.0214502	-0.0312612	-0.0116392
GT69	0.0039185	0.0170803	0	0	0.0222966	1.80603	0.00459339	-0.00110479	0.0102916
GT7	0.0698978	0.193229	0.489244	1.07005	0.00599401	0.485514	-0.419346	-0.696874	-0.169507
GT71	0.00259605	0.0113159	0.000629053	0.00526304	0.42776	34.6485	0.00217458	-0.00346561	0.00781476
GT72	0	0	0	0	1	81	0	-0.00168194	0.00168194
GT73	0.635595	0.376725	0.0427963	0.210417	0.000999001	0.0809191	0.592798	0.424927	0.759871
GT75	0	0	0.000735868	0.00615671	1	81	-0.000805072	-0.00406204	0.00245189
GT76	0.00556736	0.017187	0.115016	0.513489	0.000449436	0.0364043	-0.0153971	-0.0256607	-0.00513354
GT8	1.28308	0.672427	1.49772	2.31809	0.606394	49.1179	-0.214633	-0.799051	0.312991
GT81	0.581407	0.488131	0.0823262	0.130696	0.000999001	0.0809191	0.499081	0.282819	0.730408
GT82	0	0	0.00316766	0.0157556	0.502129	40.6724	-0.00141025	-0.00517676	0.00235626
GT83	3.60189	1.85587	0.770485	0.947489	0.000999001	0.0809191	2.8314	2.05831	3.71929
GT84	1.41485	1.24627	0.54004	0.851545	0.012987	1.05195	0.874809	0.343335	1.475
GT85	0.0107071	0.0348551	0.0212552	0.136687	0.0414215	3.35514	-0.0100494	-0.0205679	0.000469063
GT87	0.0672616	0.169601	0.0434229	0.143511	0.557443	45.1528	0.0238387	-0.0451291	0.114701
GT89	0.0269806	0.0760768	0.0174394	0.056724	0.661489	53.5806	-0.0032029	-0.016302	0.00989624
GT9	7.30123	1.68848	3.311	3.32142	0.000999001	0.0809191	3.99023	2.81074	5.02805
GT90	0.0220798	0.0914467	0.225237	0.542842	0.004995	0.404595	-0.203157	-0.351549	-0.0897918
GT91	0	0	0.00235985	0.00863176	1	81	-0.00115275	-0.00471936	0.00241387
GT92	0.00107043	0.00466592	0.565936	1.75197	0.000999001	0.0809191	-0.564865	-1.04262	-0.254992
GT94	0.00642628	0.0204368	0.0184048	0.0797761	6.61681e-05	0.00535961	-0.0194366	-0.0305031	-0.00837011
GT98	0	0	0.125965	0.455996	2.83391e-07	2.29547e-05	-0.0192002	-0.0285731	-0.00982726
GT99	0.0468828	0.0669556	0.000130897	0.00109516	0.000999001	0.0809191	0.0467519	0.0187146	0.0788614
CAZy	Fungus growing: mean rel. freq. (%)	Fungus growing: std. dev. (%)	Herb insects: mean rel. freq. (%)	Herb insects: std. dev. (%)	p-values	p-values (corrected)	Difference between means	95.0% lower CI	95.0% upper CI
CE0	4.46523	3.16441	11.1548	17.319	0.00306894	0.0491031	-6.68961	-11.0522	-2.32706
CE1	5.4514	3.34648	7.41503	5.80924	0.0632738	1.01238	-1.96362	-4.03973	0.112483
CE11	17.9057	4.99736	19.9438	13.8137	0.313557	5.01691	-2.03812	-6.03618	1.95995
CE12	2.89341	3.02803	3.36408	7.04697	0.667664	10.6826	-0.470672	-2.64657	1.70523
CE14	9.16085	5.6597	5.50589	4.71616	0.0156643	0.250629	3.65496	0.748441	6.56148
CE15	0.892067	1.87167	3.40027	4.94	0.000937305	0.0149969	-2.5082	-3.96092	-1.05548
CE16	2.99585	2.87068	1.15824	2.19349	0.0156081	0.24973	1.83761	0.37867	3.29655
CE2	0.375184	0.707425	0.340686	0.713438	0.851996	13.6319	0.0344981	-0.339756	0.408752
CE3	0.227582	0.538224	1.03754	1.22067	6.65268e-05	0.00106443	-0.809959	-1.19104	-0.428876
CE4	28.7653	6.9274	25.9372	12.4105	0.19869	3.17903	2.82815	-1.52824	7.18454
CE5	0.354777	0.71508	0.0823769	0.25188	0.117847	1.88555	0.272401	-0.0751935	0.619995
CE6	0.257587	0.489082	1.6001	3.73758	0.00464536	0.0743258	-1.34251	-2.25951	-0.425518
CE7	0.92271	1.25752	2.52081	2.37488	0.000213164	0.00341062	-1.5981	-2.40804	-0.788148
CE8	8.18719	6.83608	1.21777	1.7356	0.00028239	0.00451824	6.96942	3.66594	10.2729
CE9	17.1451	7.50294	12.5045	8.39866	0.0261178	0.417885	4.64065	0.587025	8.69427
CAZy	Fungus growing: mean rel. freq. (%)	Fungus growing: std. dev. (%)	Herb insects: mean rel. freq. (%)	Herb insects: std. dev. (%)	p-values	p-values (corrected)	Difference between means	95.0% lower CI	95.0% upper CI
CBM1	0	0	0.0113585	0.0950318	0.320755	17.9623	-0.0113585	-0.0340122	0.0112953
CBM10	0.0140449	0.0612205	0	0	0.329877	18.4731	0.0140449	-0.0153515	0.0434413
CBM11	0.0384948	0.12008	0.973727	2.55389	0.00320034	0.179219	-0.935232	-1.54634	-0.324129
CBM12	0.848013	1.32565	0.057608	0.241654	0.0179021	1.00252	0.790405	0.151769	1.42904
CBM13	0.420281	0.94953	0.751661	1.36341	0.229887	12.8737	-0.33138	-0.880162	0.217401
CBM14	0.384615	1.6765	11.1608	19.5152	2.00649e-05	0.00112363	-10.7762	-15.487	-6.06547
CBM16	0.0532085	0.183714	0.0420823	0.133606	0.807055	45.1951	0.0111262	-0.0817543	0.104007
CBM18	0	0	0.0959806	0.258671	0.00275082	0.154046	-0.0959806	-0.157643	-0.0343183
CBM19	0	0	0.0207972	0.127622	0.177122	9.91884	-0.0207972	-0.05122	0.00962555
CBM2	0.244358	0.617481	0.0357832	0.173123	0.160806	9.00514	0.208575	-0.0902348	0.507385
CBM20	0.714375	1.88175	1.96835	2.27453	0.0189863	1.06323	-1.25398	-2.28912	-0.218837
CBM21	0.0122249	0.0532873	0	0	0.329877	18.4731	0.0122249	-0.0133622	0.037812
CBM22	0.46749	1.0264	8.31687	15.0204	4.63012e-05	0.00259287	-7.84938	-11.4586	-4.24019
CBM25	0.0140449	0.0612205	0.0209168	0.0882557	0.697577	39.0643	-0.00687181	-0.0423004	0.0285567
CBM3	0.0834183	0.22129	0.0218393	0.0810823	0.247154	13.8406	0.061579	-0.0460961	0.169254
CBM30	0.0910346	0.27394	1.61665	4.05182	0.00256667	0.143734	-1.52562	-2.49905	-0.552189
CBM32	2.75327	2.91634	1.74178	2.4491	0.177497	9.93984	1.01149	-0.487711	2.51069
CBM34	3.3843	3.36684	2.66793	3.23651	0.413678	23.166	0.716366	-1.04983	2.48256
CBM35	0.548967	0.676472	0.205194	0.465376	0.0478158	2.67769	0.343773	0.00358375	0.683963
CBM36	0	0	0.0561099	0.273556	0.0905671	5.07176	-0.0561099	-0.121321	0.00910067
CBM38	0.0488998	0.213149	0.970171	1.93008	0.00020153	0.0112857	-0.921271	-1.39095	-0.451594
CBM4	0.259992	0.532513	1.74646	2.4396	9.62245e-06	0.000538857	-1.48647	-2.11486	-0.858083
CBM41	7.48216	5.27151	5.77212	6.09854	0.234211	13.1158	1.71004	-1.15931	4.57939
CBM42	0.0140449	0.0612205	0.207932	1.68303	0.339576	19.0162	-0.193888	-0.595997	0.208222
CBM43	0	0	0.00294655	0.0246526	0.320755	17.9623	-0.00294655	-0.00882326	0.00293016
CBM45	0.0122249	0.0532873	0	0	0.329877	18.4731	0.0122249	-0.0133622	0.037812
CBM46	0.0280899	0.122441	0.0327068	0.17952	0.89668	50.2141	-0.00461691	-0.0758727	0.0666389
CBM47	0.0507198	0.168147	0.0118422	0.0564053	0.332577	18.6243	0.0388776	-0.0427645	0.12052
CBM48	29.2633	6.77211	19.7113	9.3231	1.15717e-05	0.000648013	9.55201	5.6898	13.4142
CBM5	2.63239	1.82354	0.483966	1.68179	7.43689e-05	0.00416466	2.14842	1.19825	3.09859
CBM50	44.8858	10.4224	31.1499	15.3544	4.12175e-05	0.00230818	13.7359	7.66069	19.8112
CBM51	0.475936	0.634696	0.123337	0.295445	0.0282905	1.58427	0.352599	0.0412604	0.663938
CBM53	0.0122249	0.0532873	0.0844066	0.252162	0.0290864	1.62884	-0.0721817	-0.136834	-0.00752936
CBM54	0	0	0.0333019	0.108587	0.012434	0.696306	-0.0333019	-0.059187	-0.00741678
CBM56	0.0140449	0.0612205	0.0244109	0.0826552	0.549486	30.7712	-0.0103659	-0.045076	0.0243441
CBM57	0.0797925	0.296529	0.464826	1.29394	0.025104	1.40583	-0.385034	-0.720819	-0.0492478
CBM6	0.282294	0.567413	0.603871	1.11161	0.0888756	4.97704	-0.321578	-0.693494	0.0503387
CBM60	0.0384948	0.12008	0	0	0.178412	9.99107	0.0384948	-0.0191645	0.0961541
CBM61	0.0848532	0.20203	0.0837113	0.324184	0.984998	55.1599	0.00114185	-0.120297	0.122581
CBM62	0.0703513	0.249808	0.350025	0.944724	0.0297696	1.6671	-0.279674	-0.531282	-0.0280669
CBM63	0.0409836	0.178643	0.0140845	0.117839	0.540725	30.2806	0.0268991	-0.0626099	0.116408
CBM66	0.197428	0.352283	1.64288	3.90211	0.00313985	0.175832	-1.44546	-2.38861	-0.502304
CBM67	0.612282	1.59206	2.36376	3.56396	0.00260997	0.146158	-1.75148	-2.87047	-0.632482
CBM68	0	0	0.00396227	0.0232742	0.158787	8.89208	-0.00396227	-0.0095104	0.00158586
CBM73	2.89065	2.53863	0.269196	1.97073	0.000306501	0.0171641	2.62145	1.32896	3.91394
CBM74	0	0	0.0171762	0.143707	0.320755	17.9623	-0.0171762	-0.0514331	0.0170807
CBM77	0	0	0.0178082	0.105619	0.16277	9.1151	-0.0178082	-0.0429858	0.00736939
CBM79	0	0	0.198102	0.497832	0.0013913	0.077913	-0.198102	-0.316775	-0.0794283
CBM9	0.450886	0.696561	1.03342	1.93359	0.0412509	2.31005	-0.582531	-1.14138	-0.0236818
CAZy	Fungus growing: mean rel. freq. (%)	Fungus growing: std. dev. (%)	Herb insects: mean rel. freq. (%)	Herb insects: std. dev. (%)	p-values	p-values (corrected)	Difference between means	95.0% lower CI	95.0% upper CI
AA0	0	0	0.00695094	0.0408918	0.159413	1.91296	-0.00695094	-0.0166988	0.00279689
AA1	1.20718	1.51023	1.33918	2.32434	0.767627	9.21152	-0.131998	-1.02586	0.761861
AA10	5.0337	3.32446	4.24878	16.6391	0.713404	8.56085	0.784925	-3.44983	5.01968
AA12	11.7422	3.8693	0.635755	2.4181	2.38034e-11	2.85641e-10	11.1064	9.17602	13.0368
AA2	13.0024	8.36686	9.17608	18.4964	0.195547	2.34657	3.82631	-2.01353	9.66615
AA3	36.595	6.57127	45.1103	23.6224	0.00925716	0.111086	-8.51522	-14.8749	-2.15549
AA4	0.882111	2.87825	0.920415	1.79091	0.956467	11.4776	-0.0383045	-1.47379	1.39718
AA5	0.07657	0.251172	0.00229016	0.0191609	0.213146	2.55775	0.0742799	-0.0463954	0.194955
AA6	10.732	4.41831	1.92802	4.75902	1.25736e-08	1.50883e-07	8.80393	6.43632	11.1715
AA7	1.4196	3.05543	1.53417	4.70533	0.899109	10.7893	-0.114571	-1.92338	1.69424
AA8	19.3034	5.09354	25.1936	14.3628	0.00572107	0.0686528	-5.89019	-10.0201	-1.76031
AA9	0.00592417	0.0258229	0.0453904	0.191505	0.099062	1.18874	-0.0394663	-0.0865331	0.00760055
CAZy	Fungus growing: mean rel. freq. (%)	Fungus growing: std. dev. (%)	Herb insects: mean rel. freq. (%)	Herb insects: std. dev. (%)	p-values	p-values (corrected)	Difference between means	95.0% lower CI	95.0% upper CI
PL0	9.90251	6.20724	18.8174	25.9681	0.01062	0.20178	-8.91489	-15.701	-2.12873
PL1	8.43986	11.9588	11.5032	12.9939	0.338453	6.4306	-3.06329	-9.48317	3.35658
PL10	2.17493	3.4011	3.2343	9.12637	0.431878	8.20569	-1.05938	-3.72763	1.60888
PL11	4.61142	6.23587	27.6604	27.506	6.56757e-09	1.24784e-07	-23.049	-30.1748	-15.9232
PL12	3.58747	4.74448	5.99005	13.4239	0.218732	4.15591	-2.40258	-6.25825	1.4531
PL13	0.0869565	0.379035	0.122523	0.584971	0.751349	14.2756	-0.0355661	-0.260129	0.188997
PL14	0.79768	2.29134	0.441961	1.90542	0.539942	10.2589	0.355719	-0.820677	1.53211
PL15	0.47282	1.21137	1.25043	2.97096	0.0886607	1.68455	-0.777609	-1.67561	0.120395
PL17	7.99907	7.51991	2.01076	5.21121	0.003262	0.0619779	5.98831	2.20411	9.77251
PL2	1.19062	1.86622	0.0933884	0.313367	0.0192879	0.36647	1.09723	0.198618	1.99584
PL21	0.0289855	0.126345	0.687492	1.6565	0.00154083	0.0292757	-0.658507	-1.05731	-0.2597
PL22	19.1557	12.3276	1.67919	5.70712	5.52871e-06	0.000105046	17.4765	11.4309	23.5222
PL3	0.363576	0.935823	0.502082	2.96662	0.73907	14.0423	-0.138506	-0.962332	0.685319
PL4	0.460867	1.17487	0.524996	2.12292	0.863093	16.3988	-0.0641285	-0.805765	0.677508
PL5	13.4247	11.701	1.01642	6.84483	0.00020319	0.00386061	12.4083	6.59795	18.2187
PL6	1.73989	3.55425	0.772281	1.96193	0.266237	5.05851	0.967613	-0.790903	2.72613
PL7	11.1368	10.3926	0.943197	5.2501	0.000444908	0.00845325	10.1936	5.07644	15.3107
PL8	0.872882	1.36587	3.6216	7.16452	0.00339934	0.0645875	-2.74871	-4.5619	-0.935525
PL9	13.5532	7.23447	6.45231	9.48349	0.00108369	0.0205901	7.10093	3.03424	11.1676

## Sheet: Fungus growing_Omn insects
CAZy	Fungus growing: mean rel. freq. (%)	Fungus growing: std. dev. (%)	Omn insects: mean rel. freq. (%)	Omn insects: std. dev. (%)	p-values	p-values (corrected)	Difference between means	95.0% lower CI	95.0% upper CI
GH0	4.67607	1.29302	4.80699	4.74899	0.959894	113.267	-0.130926	-5.09083	2.70381
GH1	5.93408	2.88885	10.6284	4.65858	0.103032	12.1578	-4.69433	-9.27827	-0.550116
GH10	0.128934	0.241144	0.0638322	0.127664	0.537904	63.4727	0.0651016	-0.101986	0.206856
GH101	0.000792393	0.00345396	0.0477315	0.0541255	0.150723	17.7854	-0.0469391	-0.0931832	-0.00148733
GH102	1.61534	0.700498	0.872187	0.614633	0.0756596	8.92783	0.743151	0.0395146	1.33473
GH103	2.55613	0.927006	1.38545	1.23301	0.133596	15.7643	1.17067	-0.0366272	2.2184
GH104	0.432285	0.68065	0.23412	0.208076	0.372106	43.9086	0.198165	-0.0935107	0.593914
GH105	1.22229	0.711989	1.25073	1.06731	0.962085	113.526	-0.0284428	-1.12876	0.877899
GH106	0.173758	0.265216	0.211322	0.39642	0.88234	104.116	-0.0375637	-0.445875	0.249773
GH108	0.370485	0.288911	1.38742	1.78684	0.338085	39.894	-1.01694	-2.85865	0.078385
GH109	0.134766	0.213349	0.0942625	0.175448	0.748883	88.3682	0.0405034	-0.159036	0.196498
GH110	0.0138842	0.0311719	0.0364755	0.0729511	0.634713	74.8961	-0.0225913	-0.100581	0.0250045
GH112	0.0381656	0.104592	0.0723267	0.0837877	0.574074	67.7408	-0.0341611	-0.123832	0.048248
GH113	0.0158068	0.0324844	0.0156459	0.0156687	0.989511	116.762	0.000160974	-0.0208036	0.0210395
GH114	0.0264163	0.0468225	0	0	0.0387021	4.56685	0.0264163	0.0082816	0.0489784
GH115	0.150703	0.241135	0.220678	0.301685	0.731989	86.3747	-0.069975	-0.390224	0.186388
GH116	0.0332096	0.0591222	1.45137	2.84609	0.412511	48.6763	-1.41816	-4.27714	0.0400333
GH117	0.0335492	0.0623834	0.0729511	0.145902	0.675766	79.7404	-0.0394019	-0.19296	0.0546807
GH119	0.00622278	0.0271244	0	0	0.615129	72.5852	0.0066712	-0.0045981	0.0179405
GH12	0.00984727	0.0260299	0	0	0.616176	72.7088	0.00730304	-0.0041528	0.0187589
GH120	0.00829187	0.0361434	0.0316039	0.0335945	0.296585	34.997	-0.023312	-0.0597876	0.00829187
GH121	0.0441981	0.114412	0	0	0.16184	19.0972	0.0441981	0.00237718	0.103045
GH122	0.0186567	0.0813227	0	0	0.616176	72.7088	0.00765479	-0.00390141	0.019211
GH123	0.0487501	0.0859432	0.0719469	0.0888479	0.707574	83.4938	-0.0231968	-0.111268	0.0576281
GH125	0.252239	0.238529	0.207271	0.190373	0.745521	87.9715	0.0449676	-0.137314	0.23197
GH126	0.0194801	0.0684042	0.0748435	0.0976609	0.36266	42.7938	-0.0553634	-0.14731	0.0311526
GH127	0.957991	0.420077	0.752917	0.624258	0.620649	73.2366	0.205073	-0.362406	0.750799
GH128	0.0123354	0.0239379	0.00227972	0.00455944	0.159649	18.8386	0.0100557	8.90742e-05	0.0223458
GH129	0.00276139	0.00937001	0.00683917	0.0136783	0.0254682	3.00525	-0.01407	-0.0427703	0.0146302
GH13	13.0268	2.71404	11.1647	2.83818	0.311074	36.7068	1.86203	-0.619993	4.74037
GH130	0.294532	0.318361	0.128458	0.243754	0.322968	38.1102	0.166074	-0.114558	0.393549
GH132	0.00968992	0.0422374	0	0	0.633457	74.7479	0.0095764	-0.00249136	0.0216442
GH133	0.158872	0.249593	0.160374	0.30754	0.992787	117.149	-0.00150265	-0.37056	0.231004
GH16	1.07132	0.722272	1.00683	0.943376	0.914479	107.908	0.0644956	-0.769889	0.877967
GH17	1.21568	1.19545	0.0457639	0.0376147	0.00131915	0.15566	1.16992	0.696583	1.70046
GH18	1.92522	0.942147	3.0149	2.31724	0.453426	53.5042	-1.08968	-3.23341	0.778101
GH19	1.81455	1.07218	0.713545	0.507383	0.0113617	1.34068	1.101	0.451263	1.72643
GH2	3.20543	1.56903	3.39567	2.70868	0.91017	107.4	-0.190236	-2.82817	2.10305
GH20	1.3919	0.646313	2.09539	2.56997	0.668723	78.9094	-0.703489	-3.26321	0.937294
GH23	10.4783	2.58674	9.4608	4.9748	0.752809	88.8314	1.01752	-3.98962	4.87453
GH24	2.49705	1.35357	1.29417	0.840706	0.0599468	7.07372	1.20287	0.283523	2.17404
GH25	0.685056	0.533906	2.60686	2.13284	0.134394	15.8584	-1.92181	-3.96208	-0.175469
GH26	0.307959	0.238811	0.398077	0.211673	0.545362	64.3527	-0.0901177	-0.278598	0.146256
GH27	0.255448	0.288863	1.52905	2.80928	0.461915	54.506	-1.2736	-4.09496	0.261305
GH28	0.978174	0.588089	0.788763	1.10277	0.790234	93.2476	0.189411	-0.884257	0.94127
GH29	0.572359	0.601518	0.781043	0.974119	0.743734	87.7606	-0.208684	-1.2042	0.522463
GH3	5.97194	1.17094	3.26391	2.1091	0.0371702	4.38609	2.70803	0.87229	4.64241
GH30	0.358621	0.465379	0.193634	0.278347	0.445883	52.6142	0.164987	-0.149146	0.469687
GH31	2.53659	1.00194	2.24973	1.27921	0.739649	87.2786	0.286856	-0.734345	1.55593
GH32	1.03797	0.581258	2.45017	2.39076	0.321064	37.8855	-1.4122	-3.86135	0.117731
GH33	1.22199	0.518098	0.38509	0.51708	0.0159681	1.88423	0.836898	0.260747	1.28105
GH35	0.36777	0.365718	0.359999	0.296383	0.966202	114.012	0.00777116	-0.290723	0.327253
GH36	0.799206	0.403279	0.898684	0.524345	0.776234	91.5956	-0.0994779	-0.500124	0.45985
GH37	1.95427	0.965206	2.82342	2.34434	0.561298	66.2331	-0.869146	-3.16738	0.929269
GH38	0.931308	0.552593	1.95202	1.27291	0.200947	23.7117	-1.02071	-2.12848	0.196148
GH39	0.431933	0.348651	0.0697348	0.0608891	0.00140426	0.165702	0.362198	0.197364	0.52801
GH4	2.45133	1.31719	3.39668	2.30708	0.525351	61.9914	-0.945347	-3.0955	1.21201
GH42	0.874979	0.456827	0.747123	0.461456	0.691181	81.5593	0.127856	-0.294925	0.568266
GH43	2.75279	1.58773	2.43529	2.15898	0.822713	97.0801	0.317501	-1.7382	2.08502
GH44	0.0331323	0.0866473	0	0	0.168511	19.8843	0.0331323	0.00219298	0.0777898
GH45	0.00840386	0.0236471	0	0	0.615129	72.5852	0.00686196	-0.00446456	0.0181885
GH46	0.0108937	0.0248987	0	0	0.111532	13.1608	0.0108937	0.00171703	0.0229108
GH47	0.0877198	0.184169	0.0400984	0.0507047	0.433223	51.1204	0.0476214	-0.0282504	0.145403
GH48	0.056852	0.104581	0	0	0.0485638	5.73053	0.056852	0.0161904	0.107428
GH5	1.28922	0.382394	0.359347	0.318966	0.000180851	0.0213404	0.929876	0.611374	1.24063
GH50	0.550322	0.644725	0.0350573	0.0336729	0.00634043	0.74817	0.515265	0.263926	0.841056
GH51	0.545931	0.525338	0.482873	0.643307	0.881287	103.992	0.0630578	-0.628393	0.58752
GH53	0.301053	0.300408	0.155699	0.143803	0.232074	27.3848	0.145354	-0.0383591	0.33465
GH54	0.0264896	0.0708536	0	0	0.184766	21.8024	0.0264896	0.00343407	0.0600969
GH55	0.218596	0.298883	0.0688733	0.0934222	0.132394	15.6224	0.149723	0.0147555	0.303958
GH57	0.154753	0.327952	0.232219	0.431303	0.787298	92.9011	-0.0774668	-0.537433	0.251265
GH59	0.00917245	0.0219713	0.00455944	0.00911889	0.652834	77.0345	-0.00198843	-0.0272572	0.0232803
GH6	0.143885	0.133792	0.00455944	0.00911889	0.000861702	0.101681	0.139326	0.085453	0.197268
GH62	0.0116886	0.0370316	0	0	0.615129	72.5852	0.0069372	-0.00441166	0.0182861
GH63	0.492367	0.279598	0.635684	0.423564	0.607734	71.7126	-0.143317	-0.51085	0.249089
GH64	0.0936915	0.157212	0	0	0.0298404	3.52117	0.0936915	0.032351	0.166407
GH65	0.457336	0.48522	1.14633	0.787701	0.165894	19.5754	-0.688992	-1.37076	0.0940711
GH66	0.0126303	0.0376492	0.00227972	0.00455944	0.327128	38.6011	0.0103506	-0.00297466	0.0313617
GH67	0.0829525	0.116943	0.147897	0.122862	0.43167	50.9371	-0.064944	-0.172348	0.0578098
GH68	0.179073	0.22417	0.00227972	0.00455944	0.00653191	0.770766	0.176793	0.0847511	0.278497
GH7	0.00858572	0.0302559	0	0	0.633457	74.7479	0.00957098	-0.00249542	0.0216374
GH70	0.0190401	0.0763287	0.0610976	0.0707937	0.368319	43.4617	-0.0420575	-0.112351	0.0305526
GH72	0.0380944	0.0883586	0	0	0.118755	14.0131	0.0380944	0.00343407	0.0824446
GH73	2.2675	0.836384	3.22336	1.98925	0.443904	52.3807	-0.955858	-2.5028	0.88728
GH74	0.037537	0.0644321	0.00227972	0.00455944	0.0540319	6.37577	0.0352573	0.00891711	0.0674085
GH76	0.0995083	0.216116	0.09623	0.147219	0.975223	115.076	0.00327825	-0.149569	0.152499
GH77	3.49677	1.04291	1.21377	0.633565	4.25532e-05	0.00502128	2.283	1.5908	3.03463
GH78	0.796854	0.703953	0.80065	1.21989	0.994543	117.356	-0.00379572	-1.28452	0.841302
GH79	0.00409421	0.0124588	2.87051	5.70762	0.404096	47.6833	-2.86641	-8.5744	-0.000598961
GH8	1.28433	0.596479	1.06626	0.793046	0.68116	80.3768	0.218067	-0.491517	0.990515
GH81	0.0113281	0.0268042	0.00455944	0.00911889	0.652833	77.0343	-0.00223082	-0.0274832	0.0230215
GH84	0.0614456	0.123379	0.0156459	0.0156687	0.204021	24.0745	0.0457997	-0.00163991	0.10724
GH85	0.0243579	0.0332796	0.0591301	0.0511957	0.278043	32.809	-0.0347722	-0.0799627	0.014596
GH87	0.0546816	0.118532	0.00227972	0.00455944	0.108777	12.8356	0.0524018	0.0108143	0.116936
GH88	0.770008	0.424924	0.655426	0.676388	0.795468	93.8652	0.114582	-0.563497	0.678238
GH89	0.0307759	0.052304	0.0179256	0.0157141	0.466585	55.057	0.0128504	-0.0126975	0.0440726
GH9	0.255813	0.298138	0.313305	0.264567	0.758766	89.5344	-0.0574912	-0.32452	0.208882
GH91	0.0611028	0.153607	0.06103	0.0529602	0.99917	117.902	7.28339e-05	-0.0723634	0.0807656
GH92	1.27784	1.4851	0.997745	1.66894	0.803415	94.803	0.280091	-1.53535	1.61884
GH94	1.2705	0.896148	0.169561	0.287169	0.00111702	0.131809	1.10094	0.614383	1.56154
GH95	0.462531	0.595705	0.775923	0.909565	0.600372	70.8439	-0.313391	-1.16571	0.476459
GH97	0.442085	0.741627	0.419951	0.79339	0.961989	113.515	0.0221349	-0.846523	0.643646
GH99	0.0232447	0.0619189	0.0202053	0.0170274	0.881319	103.996	0.0030394	-0.0230164	0.036396
CAZy	Fungus growing: mean rel. freq. (%)	Fungus growing: std. dev. (%)	Omn insects: mean rel. freq. (%)	Omn insects: std. dev. (%)	p-values	p-values (corrected)	Difference between means	95.0% lower CI	95.0% upper CI
GT0	3.27806	1.08773	2.06635	1.41984	0.1427	11.5587	1.2117	-0.0497133	2.48931
GT1	1.47379	0.659118	0.703181	0.632946	0.0468	3.7908	0.770608	0.134509	1.33478
GT10	0.0110794	0.0436281	0.0668839	0.0740723	0.0432374	3.50223	-0.0333819	-0.0876637	0.0209
GT11	0.088258	0.213385	0.235178	0.19348	0.22614	18.3173	-0.14692	-0.33725	0.0625701
GT13	0	0	0.0491105	0.0713299	0.000527277	0.0427094	-0.0293572	-0.0746879	0.0159735
GT14	0.102031	0.134696	0	0	0.0067	0.5427	0.102031	0.0461479	0.159929
GT15	0.015528	0.0676848	0	0	0.396469	32.114	0.0171898	-0.00166719	0.0360469
GT16	0.0147929	0.0644808	0.0124301	0.0248602	0.531516	43.0528	0.000300047	-0.0286644	0.0292645
GT17	0.158681	0.21461	0.279812	0.199394	0.3696	29.9376	-0.121131	-0.309375	0.0853861
GT19	2.73067	0.736601	3.26739	1.01602	0.43558	35.282	-0.536714	-1.474	0.443272
GT2	24.2506	1.91356	21.4459	8.65973	0.6539	52.9659	2.80462	-2.80713	11.5909
GT20	2.34752	1.02671	1.47166	1.29993	0.2689	21.7809	0.875865	-0.409715	1.9834
GT21	0.175293	0.181061	0	0	0.00098	0.07938	0.175293	0.101479	0.262038
GT22	0.0564732	0.145874	0.995492	1.77773	0.4103	33.2343	-0.939018	-2.71698	0.0310559
GT23	0	0	0.0307703	0.0388271	0.00652731	0.528712	-0.0183429	-0.0564997	0.0198139
GT24	0.0508022	0.193402	1.88298	3.60472	0.42946	34.7863	-1.83218	-5.44746	0.0525385
GT25	0.933338	1.24639	0.840725	0.56181	0.87982	71.2654	0.0926128	-0.589618	0.844983
GT26	2.95191	0.884867	1.42887	0.958849	0.0121	0.9801	1.52304	0.658255	2.41229
GT27	0.253557	0.687967	2.86756	5.38616	0.48154	39.0047	-2.614	-8.11122	0.337153
GT28	3.12129	0.749685	4.17534	1.22192	0.1275	10.3275	-1.05404	-2.1743	0.0509207
GT29	0	0	0.119667	0.217137	0.36132	29.2669	-0.119667	-0.340662	0
GT3	0.167798	0.440807	1.39472	1.72354	0.18612	15.0757	-1.22692	-2.80495	0.0513885
GT30	2.79848	0.504257	2.37319	1.34239	0.6703	54.2943	0.425286	-0.675991	1.70189
GT31	0.092611	0.297276	0.107391	0.160044	0.928	75.168	-0.0147801	-0.189922	0.181368
GT32	0.300764	0.249527	0.236694	0.197427	0.7041	57.0321	0.0640702	-0.151981	0.274051
GT33	0.0420168	0.183147	0	0	0.43648	35.3549	0.0420168	0	0.12605
GT35	5.57496	1.56133	4.45814	2.48906	0.54794	44.3831	1.11682	-0.868702	3.33027
GT39	0.195796	0.263507	0.0968604	0.0805862	0.21216	17.185	0.098936	-0.0233405	0.240415
GT4	17.9408	2.91618	16.1196	3.96084	0.54498	44.1434	1.82115	-1.4453	5.82342
GT41	0.654351	0.441884	0.202395	0.239955	0.0134	1.0854	0.451956	0.179713	0.726739
GT43	0.0136825	0.0490487	0.0864007	0.107809	0.0233995	1.89536	-0.0368255	-0.0937526	0.0201016
GT44	0.107308	0.289616	0.182158	0.194387	0.6576	53.2656	-0.0748499	-0.301916	0.125164
GT47	0.0295858	0.128962	0.0523705	0.0642772	0.216274	17.5182	-0.0159214	-0.0630491	0.0312063
GT48	0.0451419	0.141441	0	0	0.19604	15.8792	0.0451419	0.00107043	0.116864
GT49	0	0	1.01383	1.76971	0.32688	26.4773	-1.01383	-2.78229	-0.0497203
GT5	2.19089	0.548105	3.81584	2.75827	0.31248	25.3109	-1.62496	-4.38752	0.276012
GT50	0.0368727	0.108936	0.930691	1.80755	0.4606	37.3086	-0.893818	-2.71762	0.0505951
GT51	10.7715	1.43588	11.5126	1.07627	0.31224	25.2914	-0.741098	-1.94007	0.248075
GT52	0.00359195	0.015657	0	0	1	81	0.00379378	-0.0109443	0.0185319
GT54	0.0568097	0.190938	0.930691	1.80755	0.48378	39.1862	-0.873881	-2.69769	0.10119
GT56	1.44775	0.735696	1.32558	0.867299	0.8628	69.8868	0.122171	-0.628351	1.00262
GT57	0.0622803	0.157262	0.985145	1.78198	0.42144	34.1366	-0.922865	-2.71191	0.04354
GT58	0.0261514	0.0763708	0.0577138	0.0607133	0.52888	42.8393	-0.0315624	-0.097103	0.030877
GT59	0	0	0.119667	0.217137	0.36132	29.2669	-0.119667	-0.340662	0
GT60	0.148166	0.214575	0	0	0.01036	0.83916	0.148166	0.0660181	0.250355
GT61	0	0	0.0216002	0.0269522	0.0807956	6.54444	-0.0128357	-0.0465679	0.0208965
GT62	0.0207427	0.0677271	0	0	0.2357	19.0917	0.0207427	0.00107043	0.0538002
GT64	0.0147929	0.0644808	0.0124301	0.0248602	0.531516	43.0528	0.000300047	-0.0286644	0.0292645
GT65	0.0358013	0.109188	0.0216002	0.0269522	0.73584	59.603	0.0142011	-0.0340303	0.068648
GT66	0.0920444	0.213378	0.170831	0.156107	0.55074	44.6099	-0.0787867	-0.233164	0.0853146
GT69	0.0039185	0.0170803	0	0	1	81	0.00459339	-0.0105109	0.0196977
GT7	0.0698978	0.193229	0.0674507	0.10658	0.97916	79.312	0.00244707	-0.11704	0.129432
GT71	0.00259605	0.0113159	0	0	1	81	0.00339275	-0.011147	0.0179325
GT73	0.635595	0.376725	0.311119	0.307641	0.09156	7.41636	0.324476	0.013765	0.655372
GT76	0.00556736	0.017187	0	0	1	81	0.00397576	-0.0108488	0.0188003
GT8	1.28308	0.672427	3.42631	1.23933	0.0059	0.4779	-2.14322	-3.28598	-1.10813
GT81	0.581407	0.488131	0.0183402	0.0366804	0.00012	0.00972	0.563067	0.364099	0.775925
GT83	3.60189	1.85587	1.92246	1.41731	0.0633	5.1273	1.67943	0.161311	3.05451
GT84	1.41485	1.24627	0.288539	0.577077	0.01588	1.28628	1.12631	0.37108	1.81813
GT85	0.0107071	0.0348551	0	0	1	81	0.00714834	-0.00894989	0.0232466
GT87	0.0672616	0.169601	0.0216002	0.0269522	0.35688	28.9073	0.0456614	-0.0216002	0.128288
GT89	0.0269806	0.0760768	0	0	0.401704	32.5381	0.018278	-0.000821074	0.0373772
GT9	7.30123	1.68848	5.62419	2.86829	0.33534	27.1625	1.67704	-0.432967	4.5867
GT90	0.0220798	0.0914467	0.0556305	0.0744304	0.134043	10.8575	-0.0212511	-0.0692074	0.0267051
GT92	0.00107043	0.00466592	0.0556305	0.0744304	0.00198134	0.160488	-0.0322834	-0.0797105	0.0151436
GT94	0.00642628	0.0204368	0	0	1	81	0.00427669	-0.0106867	0.0192401
GT99	0.0468828	0.0669556	0.0267165	0.0534331	0.6492	52.5852	0.0201662	-0.0446562	0.065221
CAZy	Fungus growing: mean rel. freq. (%)	Fungus growing: std. dev. (%)	Omn insects: mean rel. freq. (%)	Omn insects: std. dev. (%)	p-values	p-values (corrected)	Difference between means	95.0% lower CI	95.0% upper CI
CE0	4.46523	3.16441	4.88886	2.64905	0.787655	12.6025	-0.42363	-4.03508	3.18782
CE1	5.4514	3.34648	4.88614	2.92396	0.743065	11.889	0.565266	-3.41382	4.54435
CE11	17.9057	4.99736	20.9709	3.25696	0.160097	2.56156	-3.06526	-7.61056	1.48004
CE12	2.89341	3.02803	2.88617	5.33041	0.998012	15.9682	0.0072449	-7.28461	7.2991
CE14	9.16085	5.6597	13.4223	18.489	0.670868	10.7339	-4.2614	-29.7939	21.2711
CE15	0.892067	1.87167	0.361905	0.72381	0.35886	5.74176	0.530162	-0.658158	1.71848
CE16	2.99585	2.87068	0.477449	0.482461	0.00158371	0.0253393	2.5184	1.06578	3.97102
CE2	0.375184	0.707425	0.109868	0.137929	0.146083	2.33733	0.265317	-0.0995312	0.630165
CE3	0.227582	0.538224	0.0761905	0.152381	0.308372	4.93395	0.151391	-0.149957	0.452739
CE4	28.7653	6.9274	26.4839	15.0478	0.780309	12.485	2.2814	-18.3865	22.9493
CE5	0.354777	0.71508	0	0	0.0435323	0.696517	0.354777	0.0114156	0.698139
CE6	0.257587	0.489082	0.421769	0.56818	0.612637	9.80219	-0.164182	-0.935439	0.607075
CE7	0.92271	1.25752	0.820306	0.755975	0.834112	13.3458	0.102404	-0.967159	1.17197
CE8	8.18719	6.83608	7.55032	4.30951	0.816576	13.0652	0.636877	-5.40877	6.68252
CE9	17.1451	7.50294	16.6439	7.22325	0.90442	14.4707	0.501231	-9.30488	10.3073
CAZy	Fungus growing: mean rel. freq. (%)	Fungus growing: std. dev. (%)	Omn insects: mean rel. freq. (%)	Omn insects: std. dev. (%)	p-values	p-values (corrected)	Difference between means	95.0% lower CI	95.0% upper CI
CBM10	0.0140449	0.0612205	0	0	0.329877	18.4731	0.0140449	-0.0153515	0.0434413
CBM11	0.0384948	0.12008	0	0	0.178412	9.99107	0.0384948	-0.0191645	0.0961541
CBM12	0.848013	1.32565	0.356582	0.354563	0.176623	9.8909	0.49143	-0.238572	1.22143
CBM13	0.420281	0.94953	0.0980392	0.196078	0.190486	10.6672	0.322241	-0.17193	0.816412
CBM14	0.384615	1.6765	0.968243	1.1953	0.436163	24.4251	-0.583627	-2.23292	1.06567
CBM16	0.0532085	0.183714	0.0490196	0.0980392	0.949514	53.1728	0.00418894	-0.138337	0.146715
CBM2	0.244358	0.617481	0	0	0.100764	5.64276	0.244358	-0.0521392	0.540856
CBM20	0.714375	1.88175	1.02941	2.05882	0.788098	44.1335	-0.315037	-3.10848	2.47841
CBM21	0.0122249	0.0532873	0	0	0.329877	18.4731	0.0122249	-0.0133622	0.037812
CBM22	0.46749	1.0264	0.563364	0.630694	0.812935	45.5244	-0.0958735	-0.984565	0.792818
CBM25	0.0140449	0.0612205	0	0	0.329877	18.4731	0.0140449	-0.0153515	0.0434413
CBM3	0.0834183	0.22129	0	0	0.116799	6.54077	0.0834183	-0.0228392	0.189676
CBM30	0.0910346	0.27394	0	0	0.163772	9.17123	0.0910346	-0.0405041	0.222573
CBM32	2.75327	2.91634	1.58207	2.4207	0.426332	23.8746	1.17119	-2.13032	4.47271
CBM34	3.3843	3.36684	4.07055	2.06723	0.607553	34.0229	-0.686252	-3.59953	2.22703
CBM35	0.548967	0.676472	0.269246	0.256824	0.183165	10.2572	0.279721	-0.14582	0.705262
CBM38	0.0488998	0.213149	0.0490196	0.0980392	0.998645	55.9241	-0.000119852	-0.149501	0.149261
CBM4	0.259992	0.532513	0.147059	0.294118	0.567352	31.7717	0.112933	-0.31092	0.536786
CBM41	7.48216	5.27151	1.11204	0.925957	5.92405e-05	0.00331747	6.37012	3.6891	9.05114
CBM42	0.0140449	0.0612205	0	0	0.329877	18.4731	0.0140449	-0.0153515	0.0434413
CBM45	0.0122249	0.0532873	0	0	0.329877	18.4731	0.0122249	-0.0133622	0.037812
CBM46	0.0280899	0.122441	0	0	0.329877	18.4731	0.0280899	-0.0307029	0.0868827
CBM47	0.0507198	0.168147	0	0	0.204223	11.4365	0.0507198	-0.03002	0.13146
CBM48	29.2633	6.77211	13.0534	7.95592	0.0114248	0.639787	16.2099	5.40908	27.0107
CBM5	2.63239	1.82354	7.28275	4.89778	0.13055	7.31082	-4.65036	-11.3991	2.09834
CBM50	44.8858	10.4224	44.8287	24.5862	0.996561	55.8074	0.0571804	-33.7573	33.8717
CBM51	0.475936	0.634696	0.0490196	0.0980392	0.0108965	0.610204	0.426916	0.108451	0.745381
CBM53	0.0122249	0.0532873	0.147059	0.294118	0.411899	23.0663	-0.134834	-0.542344	0.272676
CBM56	0.0140449	0.0612205	0.0490196	0.0980392	0.525291	29.4163	-0.0349747	-0.168823	0.098874
CBM57	0.0797925	0.296529	0.294118	0.588235	0.513274	28.7433	-0.214325	-1.02093	0.592277
CBM6	0.282294	0.567413	0.0980392	0.196078	0.272678	15.27	0.184254	-0.157509	0.526018
CBM60	0.0384948	0.12008	0	0	0.178412	9.99107	0.0384948	-0.0191645	0.0961541
CBM61	0.0848532	0.20203	0.0490196	0.0980392	0.604777	33.8675	0.0358336	-0.11078	0.182447
CBM62	0.0703513	0.249808	0.0490196	0.0980392	0.780893	43.73	0.0213316	-0.138473	0.181137
CBM63	0.0409836	0.178643	0	0	0.329877	18.4731	0.0409836	-0.0447961	0.126763
CBM66	0.197428	0.352283	0.0980392	0.196078	0.451708	25.2957	0.0993891	-0.182655	0.381434
CBM67	0.612282	1.59206	0.490196	0.980392	0.846104	47.3818	0.122086	-1.25882	1.50299
CBM73	2.89065	2.53863	2.9719	2.88467	0.960226	53.7726	-0.0812509	-3.99616	3.83366
CBM9	0.450886	0.696561	0.245098	0.490196	0.502236	28.1252	0.205788	-0.471552	0.883127
CAZy	Fungus growing: mean rel. freq. (%)	Fungus growing: std. dev. (%)	Omn insects: mean rel. freq. (%)	Omn insects: std. dev. (%)	p-values	p-values (corrected)	Difference between means	95.0% lower CI	95.0% upper CI
AA1	1.20718	1.51023	2.12555	1.87826	0.399884	4.79861	-0.918373	-3.47017	1.63343
AA10	5.0337	3.32446	6.67565	4.74269	0.539741	6.47689	-1.64195	-8.10134	4.81745
AA12	11.7422	3.8693	5.21877	4.19088	0.031325	0.3759	6.5234	0.837363	12.2094
AA2	13.0024	8.36686	14.3437	7.38781	0.757628	9.09153	-1.34134	-11.3914	8.7087
AA3	36.595	6.57127	39.657	11.8363	0.639499	7.67399	-3.06196	-19.2614	13.1375
AA4	0.882111	2.87825	0	0	0.197367	2.3684	0.882111	-0.499947	2.26417
AA5	0.07657	0.251172	0	0	0.199648	2.39577	0.07657	-0.0440358	0.197176
AA6	10.732	4.41831	11.491	7.52873	0.85393	10.2472	-0.759069	-11.0512	9.53306
AA7	1.4196	3.05543	0	0	0.0571276	0.685531	1.4196	-0.0475349	2.88673
AA8	19.3034	5.09354	20.4883	6.42855	0.742817	8.9138	-1.18491	-9.92072	7.5509
AA9	0.00592417	0.0258229	0	0	0.329877	3.95852	0.00592417	-0.00647526	0.0183236
CAZy	Fungus growing: mean rel. freq. (%)	Fungus growing: std. dev. (%)	Omn insects: mean rel. freq. (%)	Omn insects: std. dev. (%)	p-values	p-values (corrected)	Difference between means	95.0% lower CI	95.0% upper CI
PL0	9.90251	6.20724	8.65314	8.14555	0.783719	14.8907	1.24937	-9.82694	12.3257
PL1	8.43986	11.9588	6.30925	12.0455	0.758829	14.4178	2.1306	-14.2143	18.4755
PL10	2.17493	3.4011	1.17994	2.35988	0.501917	9.53641	0.994985	-2.27113	4.2611
PL11	4.61142	6.23587	4.94546	8.25801	0.94203	17.8986	-0.334041	-11.5651	10.897
PL12	3.58747	4.74448	0.471976	0.943953	0.0151136	0.287159	3.1155	0.661045	5.56995
PL13	0.0869565	0.379035	0.235988	0.471976	0.578576	10.9929	-0.149032	-0.79027	0.492207
PL14	0.79768	2.29134	0	0	0.145615	2.76668	0.79768	-0.302559	1.89792
PL15	0.47282	1.21137	0.589971	1.17994	0.863437	16.4053	-0.117151	-1.71876	1.48445
PL17	7.99907	7.51991	3.68006	3.49931	0.102341	1.94448	4.31901	-0.990303	9.62832
PL2	1.19062	1.86622	2.91685	3.33853	0.366849	6.97014	-1.72624	-6.29476	2.84229
PL21	0.0289855	0.126345	0	0	0.329877	6.26766	0.0289855	-0.0316819	0.0896529
PL22	19.1557	12.3276	16.1679	17.7171	0.76137	14.466	2.98786	-21.1459	27.1216
PL3	0.363576	0.935823	0	0	0.106697	2.02725	0.363576	-0.0857811	0.812932
PL4	0.460867	1.17487	0	0	0.103572	1.96787	0.460867	-0.103274	1.02501
PL5	13.4247	11.701	0.583435	0.738643	0.00013048	0.00247911	12.8413	7.18334	18.4992
PL6	1.73989	3.55425	0.412979	0.825959	0.160165	3.04314	1.32692	-0.564544	3.21837
PL7	11.1368	10.3926	0.815993	1.01558	0.000386445	0.00734245	10.3208	5.24472	15.3969
PL8	0.872882	1.36587	5.49247	4.99038	0.137885	2.61981	-4.61958	-11.5179	2.27869
PL9	13.5532	7.23447	7.54462	6.35355	0.141704	2.69238	6.00862	-2.63606	14.6533

## Sheet: Fungus growing_Herb vertebrates
CAZy	Fungus growing: mean rel. freq. (%)	Fungus growing: std. dev. (%)	Herb vert: mean rel. freq. (%)	Herb vert: std. dev. (%)	p-values	p-values (corrected)	Difference between means	95.0% lower CI	95.0% upper CI
GH0	4.67607	1.29302	1.37583	1.30487	0.000999001	0.117882	3.30024	2.56235	4.03532
GH1	5.93408	2.88885	4.36136	4.75669	0.177822	20.983	1.57272	-0.56059	3.43031
GH10	0.128934	0.241144	1.20607	0.78431	0.000999001	0.117882	-1.07714	-1.35817	-0.773851
GH101	0.000792393	0.00345396	0.0415964	0.176169	0.011988	1.41459	-0.040804	-0.105931	-0.00418877
GH102	1.61534	0.700498	0.071168	0.112317	0.000999001	0.117882	1.54417	1.26805	1.87381
GH103	2.55613	0.927006	0.0707154	0.163263	0.000999001	0.117882	2.48541	2.05572	2.87576
GH104	0.432285	0.68065	0.0396224	0.103535	0.002997	0.353646	0.392663	0.170442	0.728804
GH105	1.22229	0.711989	1.13645	0.578799	0.649351	76.6234	0.085837	-0.271681	0.447591
GH106	0.173758	0.265216	0.724823	0.397204	0.000999001	0.117882	-0.551064	-0.719109	-0.356854
GH108	0.370485	0.288911	0.0824937	0.0998017	0.000999001	0.117882	0.287991	0.156303	0.415219
GH109	0.134766	0.213349	0.326885	0.293668	0.013986	1.65035	-0.192119	-0.326099	-0.0570773
GH11	0.0160824	0.0386303	0.17287	0.240505	0.001998	0.235764	-0.156788	-0.242999	-0.0781996
GH110	0.0138842	0.0311719	0.0631064	0.133238	0.0569431	6.71928	-0.0492221	-0.0984711	-0.00199766
GH112	0.0381656	0.104592	0.332136	0.589141	0.000999001	0.117882	-0.293971	-0.540763	-0.124827
GH113	0.0158068	0.0324844	0.0568566	0.0662896	0.00599401	0.707293	-0.0410498	-0.0663791	-0.0155871
GH114	0.0264163	0.0468225	0	0	0.000999001	0.117882	0.0264163	0.00923257	0.0492237
GH115	0.150703	0.241135	0.715054	0.463444	0.000999001	0.117882	-0.564351	-0.753431	-0.369809
GH116	0.0332096	0.0591222	0.0692521	0.100356	0.113886	13.4386	-0.0360424	-0.0787372	0.00505949
GH117	0.0335492	0.0623834	0.0614435	0.0600476	0.131868	15.5604	-0.0278943	-0.0601525	0.0103898
GH119	0.00622278	0.0271244	0.00708215	0.0290493	0.852596	100.606	0.000188062	-0.00551881	0.00589494
GH12	0.00984727	0.0260299	0	0	6.4219e-07	7.57784e-05	0.00730304	0.00219222	0.0124139
GH120	0.00829187	0.0361434	0.22367	0.16712	0.000999001	0.117882	-0.215378	-0.276934	-0.157289
GH121	0.0441981	0.114412	0.00058137	0.00263053	0.100899	11.9061	0.0436167	0.00385382	0.0982355
GH122	0.0186567	0.0813227	0	0	6.42156e-07	7.57744e-05	0.00765479	0.00244361	0.012866
GH123	0.0487501	0.0859432	0.105855	0.130192	0.0749251	8.84116	-0.0571049	-0.115777	0.00578653
GH125	0.252239	0.238529	0.45889	0.31811	0.012987	1.53247	-0.206651	-0.353227	-0.0538658
GH126	0.0194801	0.0684042	0.00172526	0.00684104	0.32967	38.9011	0.0177548	-0.0024876	0.0551303
GH127	0.957991	0.420077	1.0107	0.448837	0.689311	81.3387	-0.0527105	-0.296218	0.205639
GH128	0.0123354	0.0239379	0.0342587	0.0291267	0.002997	0.353646	-0.0219233	-0.0360368	-0.00705673
GH129	0.00276139	0.00937001	0.0296695	0.0438177	0.000999001	0.117882	-0.0269081	-0.043504	-0.0119952
GH13	13.0268	2.71404	9.1099	2.6881	0.000999001	0.117882	3.91687	2.54735	5.31567
GH130	0.294532	0.318361	1.19489	1.15285	0.000999001	0.117882	-0.900356	-1.33202	-0.537471
GH132	0.00968992	0.0422374	0	0	1.81764e-08	2.14481e-06	0.0095764	0.00385366	0.0152991
GH133	0.158872	0.249593	0.899435	0.49068	0.000999001	0.117882	-0.740564	-0.952706	-0.546843
GH135	0.00510204	0.0222393	0.000203554	0.00115147	0.000488465	0.0576389	0.00461799	0.0002356	0.00900038
GH14	0.00207297	0.00903586	0.000203554	0.00115147	0.087356	10.308	0.00150702	-0.00153031	0.00454434
GH15	1.88207	1.20449	0.03204	0.0561187	0.000999001	0.117882	1.85003	1.38672	2.43565
GH16	1.07132	0.722272	0.91737	0.459659	0.42957	50.6893	0.153953	-0.184191	0.51033
GH17	1.21568	1.19545	0.0431125	0.179805	0.000999001	0.117882	1.17257	0.725642	1.75496
GH18	1.92522	0.942147	0.585131	0.407245	0.000999001	0.117882	1.34009	0.870954	1.7421
GH19	1.81455	1.07218	0.0349218	0.0767833	0.000999001	0.117882	1.77962	1.32515	2.24876
GH2	3.20543	1.56903	7.8406	1.93499	0.000999001	0.117882	-4.63517	-5.5105	-3.626
GH20	1.3919	0.646313	1.72546	1.10575	0.205794	24.2837	-0.333558	-0.798978	0.102384
GH22	0	0	0.00134025	0.00758159	0.187238	22.094	-0.00162403	-0.00383444	0.00058638
GH23	10.4783	2.58674	2.82611	1.24756	0.000999001	0.117882	7.65221	6.39011	8.85991
GH24	2.49705	1.35357	0.414193	0.318478	0.000999001	0.117882	2.08285	1.50229	2.71542
GH25	0.685056	0.533906	1.39141	0.635562	0.000999001	0.117882	-0.706356	-1.03306	-0.401331
GH26	0.307959	0.238811	1.30795	1.31111	0.000999001	0.117882	-0.999995	-1.50765	-0.646835
GH27	0.255448	0.288863	0.959266	0.357418	0.000999001	0.117882	-0.703818	-0.875013	-0.518377
GH28	0.978174	0.588089	1.52116	0.737714	0.00799201	0.943057	-0.542985	-0.917101	-0.168568
GH29	0.572359	0.601518	1.71146	0.908309	0.000999001	0.117882	-1.1391	-1.53126	-0.7403
GH3	5.97194	1.17094	8.6026	2.70069	0.000999001	0.117882	-2.63066	-3.66384	-1.56037
GH30	0.358621	0.465379	0.587314	0.247897	0.0639361	7.54446	-0.228693	-0.411498	0.0245354
GH31	2.53659	1.00194	2.79174	0.680042	0.343656	40.5514	-0.255152	-0.727771	0.264033
GH32	1.03797	0.581258	1.15103	0.653689	0.512488	60.4735	-0.113069	-0.436597	0.226859
GH33	1.22199	0.518098	1.36594	0.589409	0.408591	48.2138	-0.143957	-0.446718	0.135285
GH34	0	0	0.00085097	0.00481381	1	118	-0.000672586	-0.00241363	0.00106846
GH35	0.36777	0.365718	0.800731	0.393452	0.001998	0.235764	-0.432961	-0.626027	-0.208403
GH36	0.799206	0.403279	2.10859	1.06499	0.000999001	0.117882	-1.30938	-1.73297	-0.923198
GH37	1.95427	0.965206	0.100237	0.19786	0.000999001	0.117882	1.85404	1.41201	2.28871
GH38	0.931308	0.552593	0.779081	0.701142	0.402597	47.5065	0.152227	-0.188004	0.499035
GH39	0.431933	0.348651	0.211955	0.197878	0.017982	2.12188	0.219978	0.0632869	0.391572
GH4	2.45133	1.31719	0.726785	0.667814	0.000999001	0.117882	1.72455	1.14694	2.30953
GH42	0.874979	0.456827	0.780152	0.787367	0.61039	72.026	0.0948272	-0.272498	0.420033
GH43	2.75279	1.58773	7.10017	2.42885	0.000999001	0.117882	-4.34738	-5.40608	-3.23488
GH44	0.0331323	0.0866473	0.040127	0.0626427	0.775225	91.4765	-0.0069947	-0.0464974	0.0354503
GH45	0.00840386	0.0236471	0.034551	0.0728393	0.105894	12.4955	-0.0261472	-0.0557368	-0.00193628
GH46	0.0108937	0.0248987	0.000407107	0.00230295	0.03996	4.71528	0.0104866	0.00165091	0.0230676
GH47	0.0877198	0.184169	0.0500593	0.140249	0.467532	55.1688	0.0376605	-0.0485189	0.129051
GH48	0.056852	0.104581	0.279845	0.97332	0.0999001	11.7882	-0.222993	-0.602968	0.00554715
GH5	1.28922	0.382394	3.27854	2.94605	0.000999001	0.117882	-1.98932	-3.13515	-1.19162
GH50	0.550322	0.644725	0.148622	0.105068	0.002997	0.353646	0.4017	0.150448	0.742101
GH51	0.545931	0.525338	2.19622	0.650723	0.000999001	0.117882	-1.65029	-1.97389	-1.32733
GH52	0.0062447	0.0165183	0.00304519	0.00918648	0.045537	5.37337	0.00384455	-0.00135446	0.00904356
GH53	0.301053	0.300408	0.857757	0.636868	0.000999001	0.117882	-0.556705	-0.818001	-0.301207
GH54	0.0264896	0.0708536	0.0575972	0.132031	0.31968	37.7223	-0.0311076	-0.0887294	0.024737
GH55	0.218596	0.298883	0.0850912	0.0847341	0.042957	5.06893	0.133505	0.0238065	0.286508
GH56	0	0	0.0393993	0.130941	0.00806675	0.951877	-0.00400817	-0.00697043	-0.00104592
GH57	0.154753	0.327952	0.778233	0.549453	0.000999001	0.117882	-0.62348	-0.859596	-0.387541
GH59	0.00917245	0.0219713	0.026236	0.0352197	0.034965	4.12587	-0.0170635	-0.0323956	-0.00129975
GH6	0.143885	0.133792	0.0315657	0.178562	0.011988	1.41459	0.112319	0.025725	0.18798
GH62	0.0116886	0.0370316	0	0	2.10708e-06	0.000248635	0.0069372	0.00193336	0.011941
GH63	0.492367	0.279598	0.274623	0.25355	0.00799201	0.943057	0.217744	0.0662338	0.379601
GH64	0.0936915	0.157212	0.0044657	0.011274	0.013986	1.65035	0.0892258	0.0251625	0.159392
GH65	0.457336	0.48522	0.291187	0.293957	0.18981	22.3976	0.166149	-0.0591532	0.400485
GH66	0.0126303	0.0376492	0.0413191	0.0489471	0.011988	1.41459	-0.0286888	-0.0508314	-0.00244908
GH67	0.0829525	0.116943	0.420763	0.231384	0.000999001	0.117882	-0.33781	-0.437397	-0.238551
GH68	0.179073	0.22417	0.00141083	0.00507052	0.000999001	0.117882	0.177662	0.0890137	0.282776
GH7	0.00858572	0.0302559	0	0	1.81764e-08	2.14481e-06	0.00957098	0.00384961	0.0152923
GH70	0.0190401	0.0763287	0.13154	0.633969	0.48951	57.7622	-0.1125	-0.3539	0.0291371
GH71	0	0	0.00254838	0.0132784	0.116336	13.7277	-0.00223705	-0.00467612	0.000202019
GH72	0.0380944	0.0883586	0	0	0.004995	0.589411	0.0380944	0.00171703	0.0869099
GH73	2.2675	0.836384	2.412	2.05102	0.737263	86.997	-0.144505	-1.03275	0.54758
GH74	0.037537	0.0644321	0.098894	0.109584	0.015984	1.88611	-0.0613569	-0.106333	-0.0140968
GH75	0.000792393	0.00345396	0	0	0.304777	35.9637	0.000493019	-0.00149639	0.00248243
GH76	0.0995083	0.216116	0.0996386	0.139454	0.999001	117.882	-0.000130335	-0.0952533	0.119834
GH77	3.49677	1.04291	2.62302	0.791155	0.003996	0.471528	0.873751	0.390237	1.39859
GH78	0.796854	0.703953	2.29822	1.12775	0.000999001	0.117882	-1.50136	-1.99009	-1.03468
GH79	0.00409421	0.0124588	0.0109498	0.0337435	0.257436	30.3774	0.00132803	-0.00225718	0.00491324
GH8	1.28433	0.596479	0.419905	0.292365	0.000999001	0.117882	0.864427	0.549747	1.12271
GH81	0.0113281	0.0268042	0.00870475	0.0164759	0.87427	103.164	0.000382339	-0.00621303	0.00697771
GH84	0.0614456	0.123379	0.196876	0.278732	0.012987	1.53247	-0.135431	-0.253336	-0.0204786
GH85	0.0243579	0.0332796	0.07923	0.232274	0.1998	23.5764	-0.0548721	-0.140146	0.00559722
GH87	0.0546816	0.118532	0.00797808	0.0199229	0.0639361	7.54446	0.0467035	0.00360509	0.107552
GH88	0.770008	0.424924	0.487562	0.384594	0.025974	3.06494	0.282447	0.0734866	0.520231
GH89	0.0307759	0.052304	0.367394	0.242634	0.000999001	0.117882	-0.336618	-0.423629	-0.247814
GH9	0.255813	0.298138	1.19512	0.746112	0.000999001	0.117882	-0.939308	-1.18433	-0.641548
GH91	0.0611028	0.153607	0.00990872	0.0208499	0.108891	12.8492	0.0511941	0.00118911	0.134197
GH92	1.27784	1.4851	2.14749	1.07402	0.030969	3.65435	-0.869657	-1.57527	-0.0674224
GH93	0.00482048	0.0174771	0	0	0.00262962	0.310295	0.002962	-0.000617434	0.00654143
GH94	1.2705	0.896148	2.61006	1.35798	0.000999001	0.117882	-1.33956	-2.03366	-0.765839
GH95	0.462531	0.595705	1.21961	0.438066	0.001998	0.235764	-0.757074	-1.04754	-0.430828
GH97	0.442085	0.741627	2.18486	1.0791	0.000999001	0.117882	-1.74277	-2.20772	-1.25588
GH98	0.00216923	0.00676506	0.0365499	0.0609154	0.001998	0.235764	-0.0343807	-0.0574297	-0.0149294
GH99	0.0232447	0.0619189	0.00737713	0.0154259	0.354645	41.8482	0.0158676	-0.00651726	0.0482906
CAZy	Fungus growing: mean rel. freq. (%)	Fungus growing: std. dev. (%)	Herb vert: mean rel. freq. (%)	Herb vert: std. dev. (%)	p-values	p-values (corrected)	Difference between means	95.0% lower CI	95.0% upper CI
GT0	3.27806	1.08773	1.92832	1.67955	0.002997	0.242757	1.34974	0.542502	2.0649
GT1	1.47379	0.659118	1.02322	1.04052	0.0679321	5.5025	0.450567	-0.0448578	0.92163
GT10	0.0110794	0.0436281	0.106428	0.179972	0.002997	0.242757	-0.0953484	-0.163108	-0.0346162
GT11	0.088258	0.213385	0.64847	0.407132	0.000999001	0.0809191	-0.560213	-0.720301	-0.397826
GT13	0	0	0.0514697	0.149813	0.00103589	0.0839068	-0.00868146	-0.0149729	-0.00239003
GT14	0.102031	0.134696	0.241982	0.348214	0.04995	4.04595	-0.139951	-0.271803	-0.0179785
GT15	0.015528	0.0676848	0	0	8.27985e-08	6.70668e-06	0.0171898	0.0078658	0.0265139
GT16	0.0147929	0.0644808	0.00235455	0.0133193	0.00104279	0.084466	0.00729606	0.0004829	0.0141092
GT17	0.158681	0.21461	0.0103894	0.0289534	0.001998	0.161838	0.148292	0.0631829	0.26333
GT18	0	0	0.0214961	0.0653636	0.0423521	3.43052	-0.00379613	-0.00848327	0.000891009
GT19	2.73067	0.736601	1.80256	1.04206	0.000999001	0.0809191	0.928115	0.451769	1.40102
GT2	24.2506	1.91356	33.8651	5.55987	0.000999001	0.0809191	-9.61456	-11.5662	-7.35636
GT20	2.34752	1.02671	0.118267	0.233263	0.000999001	0.0809191	2.22926	1.79896	2.71895
GT21	0.175293	0.181061	0.0382854	0.0975862	0.00599401	0.485514	0.137007	0.0591753	0.228225
GT22	0.0564732	0.145874	0.0223577	0.0761819	0.412587	33.4196	0.0341155	-0.0235341	0.107733
GT23	0	0	0.0398059	0.0744269	0.000999001	0.0809191	-0.0398059	-0.0670992	-0.0174705
GT24	0.0508022	0.193402	0.0285863	0.0830948	0.757243	61.3367	0.0222159	-0.0442586	0.120808
GT25	0.933338	1.24639	0.210896	0.285329	0.004995	0.404595	0.722441	0.298516	1.31972
GT26	2.95191	0.884867	3.9204	1.95461	0.01998	1.61838	-0.968487	-1.72098	-0.216647
GT27	0.253557	0.687967	0.753251	0.7771	0.021978	1.78022	-0.499695	-0.891459	-0.0732567
GT28	3.12129	0.749685	4.95778	1.25768	0.000999001	0.0809191	-1.83649	-2.35737	-1.24679
GT29	0	0	0.24617	0.729148	0.00899101	0.728272	-0.24617	-0.510125	-0.0294659
GT3	0.167798	0.440807	2.14895	1.64752	0.000999001	0.0809191	-1.98115	-2.61953	-1.41646
GT30	2.79848	0.504257	1.91281	1.03171	0.000999001	0.0809191	0.885667	0.469353	1.27308
GT31	0.092611	0.297276	0.250009	0.698554	0.30969	25.0849	-0.157398	-0.452726	0.0973317
GT32	0.300764	0.249527	1.32893	0.661499	0.000999001	0.0809191	-1.02816	-1.26554	-0.752216
GT33	0.0420168	0.183147	0.0029777	0.0168444	0.523477	42.4016	0.0390391	-0.00893309	0.12605
GT35	5.57496	1.56133	9.76368	7.0854	0.000999001	0.0809191	-4.18872	-7.27218	-2.22273
GT39	0.195796	0.263507	0.321602	0.269133	0.10989	8.9011	-0.125806	-0.272515	0.0252198
GT4	17.9408	2.91618	13.5419	2.33307	0.000999001	0.0809191	4.39884	2.83145	5.94835
GT41	0.654351	0.441884	0.200303	0.233152	0.001998	0.161838	0.454048	0.251438	0.672856
GT43	0.0136825	0.0490487	0.0463396	0.117819	0.605768	49.0672	0.00256447	-0.00803823	0.0131672
GT44	0.107308	0.289616	0	0	0.000999001	0.0809191	0.107308	0.0190452	0.250689
GT47	0.0295858	0.128962	0.0536164	0.146547	0.296113	23.9852	0.00456523	-0.00600091	0.0151314
GT48	0.0451419	0.141441	0.000353801	0.0020014	0.0939061	7.60639	0.0447881	0.000717551	0.116157
GT49	0	0	0.0619317	0.198703	0.00103589	0.0839068	-0.00873922	-0.0150464	-0.00243207
GT5	2.19089	0.548105	5.3335	1.6334	0.000999001	0.0809191	-3.14262	-3.74808	-2.5806
GT50	0.0368727	0.108936	0.0152296	0.035801	0.484515	39.2458	0.0216431	-0.0191516	0.0744181
GT51	10.7715	1.43588	8.22975	2.30508	0.000999001	0.0809191	2.54177	1.55895	3.59089
GT52	0.00359195	0.015657	0	0	0.0322936	2.61578	0.00379378	-0.00141131	0.00899888
GT53	0.0331926	0.106302	0.00049042	0.00277423	0.294705	23.8711	0.0327022	-0.00049042	0.0888644
GT54	0.0568097	0.190938	0.0388231	0.120739	0.745255	60.3656	0.0179867	-0.0642078	0.121722
GT55	0.00107043	0.00466592	0	0	0.423921	34.3376	0.000716513	-0.00242486	0.00385789
GT56	1.44775	0.735696	0.164368	0.328791	0.000999001	0.0809191	1.28339	0.920337	1.63044
GT57	0.0622803	0.157262	0.0194236	0.0806853	0.33966	27.5125	0.0428568	-0.0217399	0.122972
GT58	0.0261514	0.0763708	0.0198017	0.0664718	0.864136	69.995	0.00634971	-0.0335705	0.0476373
GT59	0	0	0.00894785	0.0286561	0.511574	41.4375	-0.00120966	-0.00453282	0.0021135
GT6	0	0	0.020741	0.0586679	0.0128361	1.03972	-0.00635023	-0.0119562	-0.000744284
GT60	0.148166	0.214575	0.0121603	0.0298202	0.002997	0.242757	0.136006	0.055302	0.238885
GT61	0	0	0.0231379	0.0609513	0.0245096	1.98528	-0.00559294	-0.0109497	-0.000236187
GT62	0.0207427	0.0677271	0	0	0.000999001	0.0809191	0.0207427	0.00107043	0.0519397
GT65	0.0358013	0.109188	0.00788219	0.0316532	0.343656	27.8362	0.0279191	-0.0125913	0.08018
GT66	0.0920444	0.213378	0.315461	0.967679	0.1998	16.1838	-0.223416	-0.595748	0.0409325
GT68	0	0	0.0113024	0.036364	0.511574	41.4375	-0.00154219	-0.00509362	0.00200924
GT69	0.0039185	0.0170803	0	0	0.0136899	1.10889	0.00459339	-0.000977959	0.0101647
GT7	0.0698978	0.193229	0.200593	0.614979	0.338661	27.4316	-0.130695	-0.366086	0.0774325
GT71	0.00259605	0.0113159	0	0	0.0322943	2.61584	0.00339275	-0.00161405	0.00839955
GT72	0	0	0.00142134	0.00804033	0.511574	41.4375	-0.0015918	-0.00517508	0.00199149
GT73	0.635595	0.376725	0.0406205	0.12317	0.000999001	0.0809191	0.594974	0.439673	0.766541
GT76	0.00556736	0.017187	0.00923112	0.0265775	0.575675	46.6297	-0.00123547	-0.00802772	0.00555677
GT8	1.28308	0.672427	2.08719	1.81158	0.00799201	0.647353	-0.804111	-1.55266	-0.204921
GT81	0.581407	0.488131	0.04198	0.0527311	0.000999001	0.0809191	0.539427	0.338704	0.771866
GT83	3.60189	1.85587	0.741974	0.607461	0.000999001	0.0809191	2.85991	2.1099	3.8312
GT84	1.41485	1.24627	0.66116	0.815381	0.027972	2.26573	0.75369	0.195027	1.36496
GT85	0.0107071	0.0348551	0	0	0.00104283	0.0844696	0.00714834	0.00058309	0.0137136
GT87	0.0672616	0.169601	0	0	0.015984	1.29471	0.0672616	0	0.149316
GT89	0.0269806	0.0760768	0.00084422	0.00336971	4.39495e-07	3.55991e-05	0.0173919	0.0076841	0.0270997
GT9	7.30123	1.68848	2.22017	1.72878	0.000999001	0.0809191	5.08106	4.15404	5.95277
GT90	0.0220798	0.0914467	0.0378787	0.122559	0.132392	10.7237	0.00572212	-0.0033714	0.0148156
GT92	0.00107043	0.00466592	0	0	0.423921	34.3376	0.000716513	-0.00242486	0.00385789
GT94	0.00642628	0.0204368	0	0	0.0136899	1.10889	0.00427669	-0.00115374	0.00970712
GT98	0	0	0.0137723	0.0439854	0.267361	21.6563	-0.00231719	-0.00631933	0.00168495
GT99	0.0468828	0.0669556	0.0106785	0.0378685	0.038961	3.15584	0.0362043	0.00472137	0.0701851
CAZy	Fungus growing: mean rel. freq. (%)	Fungus growing: std. dev. (%)	Herb vert: mean rel. freq. (%)	Herb vert: std. dev. (%)	p-values	p-values (corrected)	Difference between means	95.0% lower CI	95.0% upper CI
CE0	4.46523	3.16441	8.45865	1.97391	3.13754e-05	0.000502007	-3.99342	-5.6436	-2.34324
CE1	5.4514	3.34648	16.5242	9.74094	5.54289e-07	8.86862e-06	-11.0728	-14.8747	-7.27087
CE11	17.9057	4.99736	7.57348	2.67527	9.3183e-09	1.49093e-07	10.3322	7.78091	12.8835
CE12	2.89341	3.02803	8.33317	4.73952	7.27168e-06	0.000116347	-5.43976	-7.62503	-3.25449
CE14	9.16085	5.6597	1.91754	1.49107	2.15145e-05	0.000344233	7.24332	4.48457	10.0021
CE15	0.892067	1.87167	2.27517	1.86796	0.0146029	0.233647	-1.3831	-2.47801	-0.288191
CE16	2.99585	2.87068	0.105533	0.440954	0.000319524	0.00511239	2.89032	1.50484	4.2758
CE2	0.375184	0.707425	3.71546	4.28377	0.000125743	0.00201188	-3.34028	-4.91272	-1.76784
CE3	0.227582	0.538224	0.286124	0.32061	0.669951	10.7192	-0.0585423	-0.337246	0.220162
CE4	28.7653	6.9274	25.7533	15.1352	0.337907	5.40652	3.01205	-3.24358	9.26767
CE5	0.354777	0.71508	0.143006	0.378208	0.242953	3.88725	0.211772	-0.152773	0.576317
CE6	0.257587	0.489082	3.80637	4.24872	4.69882e-05	0.000751811	-3.54878	-5.09308	-2.00448
CE7	0.92271	1.25752	3.9551	4.61866	0.0011639	0.0186224	-3.03239	-4.78328	-1.28151
CE8	8.18719	6.83608	8.87732	6.04538	0.718242	11.4919	-0.690129	-4.53862	3.15836
CE9	17.1451	7.50294	8.2756	4.7957	7.58277e-05	0.00121324	8.86952	4.94132	12.7977
CAZy	Fungus growing: mean rel. freq. (%)	Fungus growing: std. dev. (%)	Herb vert: mean rel. freq. (%)	Herb vert: std. dev. (%)	p-values	p-values (corrected)	Difference between means	95.0% lower CI	95.0% upper CI
CBM10	0.0140449	0.0612205	0	0	0.329877	18.4731	0.0140449	-0.0153515	0.0434413
CBM11	0.0384948	0.12008	0.27418	0.655725	0.0557102	3.11977	-0.235685	-0.477436	0.00606509
CBM12	0.848013	1.32565	0.0531835	0.130581	0.0172571	0.9664	0.794829	0.15695	1.43271
CBM13	0.420281	0.94953	0.994544	1.26148	0.0716098	4.01015	-0.574263	-1.20098	0.0524547
CBM14	0.384615	1.6765	0.0269989	0.0882961	0.364485	20.4112	0.357616	-0.447876	1.16311
CBM16	0.0532085	0.183714	0.00700559	0.0282207	0.289564	16.2156	0.046203	-0.0424634	0.134869
CBM18	0	0	0.349574	0.546041	0.00100082	0.0560457	-0.349574	-0.546194	-0.152954
CBM2	0.244358	0.617481	0.0781526	0.188212	0.266161	14.905	0.166206	-0.136307	0.468719
CBM20	0.714375	1.88175	7.43801	5.5651	1.56138e-07	8.74373e-06	-6.72363	-8.89047	-4.55679
CBM21	0.0122249	0.0532873	0.192928	0.590393	0.0949003	5.31442	-0.180703	-0.394523	0.0331181
CBM22	0.46749	1.0264	6.86028	4.50444	3.18306e-09	1.78251e-07	-6.39279	-8.07473	-4.71085
CBM23	0	0	0.0155258	0.0611373	0.160548	8.99071	-0.0155258	-0.0375403	0.00648862
CBM25	0.0140449	0.0612205	0.0296815	0.100528	0.493123	27.6149	-0.0156365	-0.0611111	0.029838
CBM26	0	0	0.136717	0.268689	0.00706706	0.395755	-0.136717	-0.233467	-0.0399671
CBM27	0	0	0.0488759	0.276484	0.324813	18.1895	-0.0488759	-0.148433	0.050681
CBM3	0.0834183	0.22129	0.0303536	0.0826539	0.325979	18.2548	0.0530647	-0.0564407	0.16257
CBM30	0.0910346	0.27394	1.5562	2.85437	0.00690994	0.386957	-1.46516	-2.4997	-0.430628
CBM32	2.75327	2.91634	4.81186	3.73601	0.0335037	1.87621	-2.05859	-3.94947	-0.167711
CBM34	3.3843	3.36684	6.4988	4.26054	0.00585874	0.328089	-3.1145	-5.28476	-0.944242
CBM35	0.548967	0.676472	0.650141	0.741515	0.621005	34.7763	-0.101174	-0.510899	0.308552
CBM36	0	0	0.406926	1.58686	0.156619	8.77066	-0.406926	-0.978326	0.164473
CBM37	0	0	1.11056	2.73204	0.028153	1.57657	-1.11056	-2.09432	-0.126794
CBM38	0.0488998	0.213149	0.307364	0.423824	0.00570773	0.319633	-0.258465	-0.438181	-0.0787484
CBM4	0.259992	0.532513	4.18546	3.1849	6.70062e-08	3.75235e-06	-3.92547	-5.0951	-2.75583
CBM40	0	0	0.0169291	0.0957653	0.324813	18.1895	-0.0169291	-0.0514124	0.0175543
CBM41	7.48216	5.27151	9.56695	6.33722	0.212417	11.8953	-2.08479	-5.40376	1.23419
CBM42	0.0140449	0.0612205	0	0	0.329877	18.4731	0.0140449	-0.0153515	0.0434413
CBM45	0.0122249	0.0532873	0.0599178	0.326804	0.42477	23.7871	-0.0476928	-0.167595	0.0722093
CBM46	0.0280899	0.122441	0.21645	1.22443	0.39436	22.0841	-0.18836	-0.632388	0.255667
CBM47	0.0507198	0.168147	0.121212	0.685679	0.582693	32.6308	-0.0704924	-0.327967	0.186982
CBM48	29.2633	6.77211	25.4162	7.07814	0.0606821	3.3982	3.84706	-0.180657	7.87477
CBM5	2.63239	1.82354	0.273012	0.626791	1.86271e-05	0.00104312	2.35937	1.46113	3.25762
CBM50	44.8858	10.4224	16.8305	7.23167	2.08404e-11	1.16706e-09	28.0554	22.5177	33.593
CBM51	0.475936	0.634696	0.53413	1.51844	0.849691	47.5827	-0.0581938	-0.672606	0.556218
CBM53	0.0122249	0.0532873	0.0184991	0.0930593	0.76076	42.6026	-0.00627417	-0.0474223	0.0348739
CBM56	0.0140449	0.0612205	0.0196808	0.0805977	0.779381	43.6453	-0.00563591	-0.0458611	0.0345893
CBM57	0.0797925	0.296529	0.896713	0.841699	1.00665e-05	0.000563722	-0.816921	-1.14674	-0.487101
CBM6	0.282294	0.567413	4.58426	7.11051	0.00177135	0.0991956	-4.30196	-6.87392	-1.73001
CBM60	0.0384948	0.12008	0	0	0.178412	9.99107	0.0384948	-0.0191645	0.0961541
CBM61	0.0848532	0.20203	0.582981	1.62806	0.0967037	5.41541	-0.498128	-1.09078	0.0945259
CBM62	0.0703513	0.249808	0.444151	1.06772	0.0657952	3.68453	-0.3738	-0.773253	0.0256532
CBM63	0.0409836	0.178643	0.00696621	0.0394069	0.422787	23.676	0.0340174	-0.0526704	0.120705
CBM65	0	0	0.0403669	0.13418	0.0984881	5.51533	-0.0403669	-0.0886828	0.00794898
CBM66	0.197428	0.352283	0.676804	0.725495	0.00267695	0.149909	-0.479376	-0.783955	-0.174797
CBM67	0.612282	1.59206	1.8042	1.33108	0.00957796	0.536366	-1.19192	-2.0744	-0.309438
CBM73	2.89065	2.53863	0.0589332	0.231961	0.000108323	0.00606608	2.83171	1.61052	4.0529
CBM74	0	0	0.0121198	0.0482804	0.165267	9.25497	-0.0121198	-0.0295047	0.00526513
CBM77	0	0	0.0736006	0.15468	0.011212	0.627871	-0.0736006	-0.129298	-0.0179031
CBM79	0	0	1.20509	2.81977	0.021496	1.20378	-1.20509	-2.22044	-0.189742
CBM9	0.450886	0.696561	0.477048	0.826473	0.904361	50.6442	-0.0261622	-0.462193	0.409868
CAZy	Fungus growing: mean rel. freq. (%)	Fungus growing: std. dev. (%)	Herb vert: mean rel. freq. (%)	Herb vert: std. dev. (%)	p-values	p-values (corrected)	Difference between means	95.0% lower CI	95.0% upper CI
AA1	1.20718	1.51023	0.0383583	0.216987	0.00325636	0.0390763	1.16882	0.440406	1.89724
AA10	5.0337	3.32446	2.89587	9.09282	0.235911	2.83093	2.13784	-1.44725	5.72292
AA12	11.7422	3.8693	0.23015	1.30192	2.1688e-11	2.60256e-10	11.512	9.60808	13.416
AA2	13.0024	8.36686	13.1057	22.0966	0.981158	11.7739	-0.103361	-8.86984	8.66312
AA3	36.595	6.57127	26.1052	29.1006	0.0578914	0.694696	10.4898	-0.369223	21.3489
AA4	0.882111	2.87825	3.16967	10.5617	0.254995	3.05994	-2.28756	-6.29178	1.71666
AA5	0.07657	0.251172	0	0	0.199648	2.39577	0.07657	-0.0440358	0.197176
AA6	10.732	4.41831	9.37596	13.895	0.612526	7.35031	1.35599	-4.00735	6.71933
AA7	1.4196	3.05543	15.8823	32.1246	0.0164609	0.197531	-14.4627	-26.1045	-2.82084
AA8	19.3034	5.09354	9.80282	13.2648	0.000727701	0.00873241	9.50055	4.2243	14.7768
AA9	0.00592417	0.0258229	4.24242	13.4908	0.0851749	1.0221	-4.2365	-9.09431	0.621313
CAZy	Fungus growing: mean rel. freq. (%)	Fungus growing: std. dev. (%)	Herb vert: mean rel. freq. (%)	Herb vert: std. dev. (%)	p-values	p-values (corrected)	Difference between means	95.0% lower CI	95.0% upper CI
PL0	9.90251	6.20724	8.19657	7.19922	0.376528	7.15404	1.70594	-2.14169	5.55357
PL1	8.43986	11.9588	34.1821	17.9936	1.34748e-07	2.56022e-06	-25.7423	-34.1778	-17.3067
PL10	2.17493	3.4011	4.57927	2.82944	0.0138379	0.26292	-2.40434	-4.2871	-0.521577
PL11	4.61142	6.23587	25.0578	18.0708	6.12351e-07	1.16347e-05	-20.4464	-27.5043	-13.3885
PL12	3.58747	4.74448	10.0635	19.7994	0.0853162	1.62101	-6.47605	-13.897	0.944881
PL13	0.0869565	0.379035	0.772373	1.36961	0.0110965	0.210833	-0.685416	-1.20548	-0.165348
PL14	0.79768	2.29134	0.0271776	0.15374	0.159512	3.03072	0.770503	-0.330809	1.87181
PL15	0.47282	1.21137	0.954043	1.88491	0.272625	5.17988	-0.481223	-1.35242	0.389975
PL17	7.99907	7.51991	0.5369	0.733124	0.000366458	0.0069627	7.46217	3.84387	11.0805
PL2	1.19062	1.86622	0.0541126	0.306107	0.0160923	0.305754	1.1365	0.235163	2.03784
PL21	0.0289855	0.126345	0.236501	0.598255	0.0663604	1.26085	-0.207516	-0.429777	0.0147459
PL22	19.1557	12.3276	1.09914	1.96489	3.84851e-06	7.31217e-05	18.0566	12.1046	24.0086
PL3	0.363576	0.935823	2.02824	8.63029	0.2877	5.4663	-1.66466	-4.79825	1.46892
PL4	0.460867	1.17487	0.0500378	0.197965	0.146574	2.78491	0.410829	-0.15679	0.978449
PL5	13.4247	11.701	0.0865801	0.489771	8.52365e-05	0.00161949	13.3381	7.71752	18.9588
PL6	1.73989	3.55425	0.539294	0.779378	0.161988	3.07778	1.2006	-0.523907	2.92511
PL7	11.1368	10.3926	0.0865801	0.489771	0.000180811	0.00343542	11.0502	6.05755	16.0429
PL8	0.872882	1.36587	3.76709	5.26816	0.00542588	0.103092	-2.89421	-4.88198	-0.90643
PL9	13.5532	7.23447	7.68264	5.99168	0.00524822	0.0997163	5.87059	1.87044	9.87074

## Sheet: Fungus growing_Omn vertebrates
CAZy	Fungus growing: mean rel. freq. (%)	Fungus growing: std. dev. (%)	Omn vert: mean rel. freq. (%)	Omn vert: std. dev. (%)	p-values	p-values (corrected)	Difference between means	95.0% lower CI	95.0% upper CI
GH0	4.67607	1.29302	1.41313	0.592825	0.000999001	0.117882	3.26294	2.59188	3.96914
GH1	5.93408	2.88885	3.89707	2.35639	0.0889111	10.4915	2.03701	0.157394	4.1351
GH10	0.128934	0.241144	0.497285	0.242741	0.014985	1.76823	-0.368351	-0.56118	-0.155242
GH101	0.000792393	0.00345396	0.133463	0.09195	0.000999001	0.117882	-0.132671	-0.19822	-0.0649762
GH102	1.61534	0.700498	0.0737742	0.0823505	0.000999001	0.117882	1.54156	1.26096	1.8894
GH103	2.55613	0.927006	0.0784293	0.0749861	0.000999001	0.117882	2.4777	2.06266	2.87101
GH104	0.432285	0.68065	0.0523822	0.0819175	0.001998	0.235764	0.379903	0.152446	0.717838
GH105	1.22229	0.711989	0.830411	0.507971	0.12987	15.3247	0.391879	-0.0994889	0.875189
GH106	0.173758	0.265216	0.282299	0.199467	0.295704	34.8931	-0.10854	-0.276645	0.0668144
GH108	0.370485	0.288911	0.125363	0.210633	0.043956	5.18681	0.245121	0.0311148	0.424912
GH109	0.134766	0.213349	0.76692	0.959658	0.0749251	8.84116	-0.632154	-1.3581	-0.147935
GH11	0.0160824	0.0386303	0.0730763	0.175814	0.567433	66.957	-0.0569939	-0.193278	0.0267771
GH110	0.0138842	0.0311719	0.630671	0.628857	0.000999001	0.117882	-0.616787	-1.09348	-0.20165
GH112	0.0381656	0.104592	0.640724	0.483364	0.000999001	0.117882	-0.602558	-0.949802	-0.306776
GH113	0.0158068	0.0324844	0.0342827	0.0297943	0.204795	24.1658	-0.0184759	-0.04508	0.00835916
GH114	0.0264163	0.0468225	0	0	0.017982	2.12188	0.0264163	0.00786241	0.0480203
GH115	0.150703	0.241135	0.315903	0.28916	0.217782	25.6983	-0.165199	-0.390177	0.0562198
GH116	0.0332096	0.0591222	0.0877914	0.119452	0.282717	33.3606	-0.0545818	-0.151863	0.0234415
GH117	0.0335492	0.0623834	0.086057	0.0519684	0.0649351	7.66234	-0.0525078	-0.0945422	-0.0060758
GH119	0.00622278	0.0271244	0	0	0.0093095	1.09852	0.0066712	0.000971744	0.0123706
GH12	0.00984727	0.0260299	0	0	0.00522174	0.616165	0.00730304	0.00141704	0.013189
GH120	0.00829187	0.0361434	0.269075	0.307952	0.000999001	0.117882	-0.260784	-0.503091	-0.0832574
GH121	0.0441981	0.114412	0.0658934	0.167549	0.719281	84.8751	-0.0216953	-0.173059	0.084447
GH122	0.0186567	0.0813227	0	0	0.00522169	0.616159	0.00765479	0.00166843	0.0136411
GH123	0.0487501	0.0859432	0.538591	0.50627	0.010989	1.2967	-0.489841	-0.829606	-0.161165
GH125	0.252239	0.238529	0.756154	0.350668	0.002997	0.353646	-0.503915	-0.799371	-0.239437
GH126	0.0194801	0.0684042	0.0117057	0.0131609	0.889111	104.915	0.0077744	-0.0154311	0.0466852
GH127	0.957991	0.420077	1.00334	0.390956	0.794206	93.7163	-0.0453473	-0.361573	0.277045
GH128	0.0123354	0.0239379	0.0276775	0.0270687	0.202797	23.9301	-0.0153421	-0.0363661	0.00682067
GH129	0.00276139	0.00937001	0.107861	0.0930345	0.000999001	0.117882	-0.1051	-0.171469	-0.046135
GH13	13.0268	2.71404	10.3058	3.53549	0.0979021	11.5524	2.72096	-0.250261	5.24173
GH130	0.294532	0.318361	1.34474	0.451143	0.000999001	0.117882	-1.05021	-1.38733	-0.694208
GH132	0.00968992	0.0422374	0.00118946	0.00314701	0.008511	1.0043	0.00829551	0.00128068	0.0153103
GH133	0.158872	0.249593	1.027	0.689043	0.00599401	0.707293	-0.868129	-1.38812	-0.404324
GH135	0.00510204	0.0222393	0.00698324	0.0184759	0.43809	51.6947	-0.00266146	-0.0108773	0.00555436
GH14	0.00207297	0.00903586	0.0391638	0.0781913	0.361638	42.6733	-0.0370909	-0.0956999	0.00414594
GH15	1.88207	1.20449	0.049723	0.0513155	0.000999001	0.117882	1.83234	1.34915	2.43132
GH16	1.07132	0.722272	0.768795	0.203575	0.124875	14.7353	0.302528	-0.0340534	0.634174
GH17	1.21568	1.19545	0.00228019	0.00603281	0.000999001	0.117882	1.2134	0.728087	1.74878
GH18	1.92522	0.942147	0.98488	0.585434	0.010989	1.2967	0.940341	0.41163	1.48212
GH19	1.81455	1.07218	0.0426744	0.064078	0.000999001	0.117882	1.77187	1.32882	2.26103
GH2	3.20543	1.56903	7.46867	0.966487	0.000999001	0.117882	-4.26324	-5.17796	-3.21228
GH20	1.3919	0.646313	4.75087	3.52598	0.00999001	1.17882	-3.35897	-5.87093	-1.24646
GH22	0	0	0.00118946	0.00314701	0.372288	43.93	-0.00128089	-0.00524312	0.00268133
GH23	10.4783	2.58674	3.73738	1.13928	0.000999001	0.117882	6.74094	5.33215	8.14685
GH24	2.49705	1.35357	0.405617	0.19794	0.000999001	0.117882	2.09143	1.54301	2.65583
GH25	0.685056	0.533906	1.17745	0.58008	0.0709291	8.36963	-0.492398	-0.964552	-0.0337741
GH26	0.307959	0.238811	0.459499	0.342393	0.302697	35.7183	-0.15154	-0.428266	0.0809697
GH27	0.255448	0.288863	0.619797	0.411901	0.0529471	6.24775	-0.36435	-0.674718	-0.0749377
GH28	0.978174	0.588089	0.989197	0.686285	0.977023	115.289	-0.0110229	-0.54181	0.504799
GH29	0.572359	0.601518	2.85047	1.41579	0.000999001	0.117882	-2.27811	-3.34481	-1.32855
GH3	5.97194	1.17094	7.06171	2.17886	0.207792	24.5195	-1.08976	-2.65675	0.499622
GH30	0.358621	0.465379	0.761551	0.42522	0.0729271	8.60539	-0.402931	-0.77112	-0.0415241
GH31	2.53659	1.00194	3.09292	1.06408	0.252747	29.8242	-0.556328	-1.43066	0.318898
GH32	1.03797	0.581258	2.06397	0.983677	0.024975	2.94705	-1.02601	-1.79451	-0.378303
GH33	1.22199	0.518098	1.18586	0.487163	0.881119	103.972	0.0361306	-0.342576	0.453637
GH34	0	0	0.00232775	0.00615864	0.138597	16.3545	-0.00251453	-0.00739662	0.00236757
GH35	0.36777	0.365718	0.849977	0.530839	0.0689311	8.13387	-0.482207	-0.92117	-0.0753945
GH36	0.799206	0.403279	2.34485	0.825154	0.000999001	0.117882	-1.54564	-2.17358	-0.998662
GH37	1.95427	0.965206	0.0528041	0.0758989	0.000999001	0.117882	1.90147	1.47689	2.33463
GH38	0.931308	0.552593	0.805053	0.504624	0.604396	71.3187	0.126255	-0.309317	0.534513
GH39	0.431933	0.348651	0.109239	0.13849	0.00799201	0.943057	0.322694	0.14359	0.501435
GH4	2.45133	1.31719	0.91722	0.571047	0.002997	0.353646	1.53411	0.822652	2.20429
GH42	0.874979	0.456827	0.919466	0.528553	0.85015	100.318	-0.0444873	-0.453012	0.396263
GH43	2.75279	1.58773	5.45977	2.33406	0.018981	2.23976	-2.70698	-4.44485	-0.830823
GH44	0.0331323	0.0866473	0.0035172	0.00650346	0.22977	27.1129	0.0296151	-0.000693851	0.0722144
GH45	0.00840386	0.0236471	0	0	0.0093095	1.09852	0.00686196	0.00110529	0.0126186
GH46	0.0108937	0.0248987	0.00232775	0.00615864	0.296703	35.011	0.008566	-0.000769226	0.0210317
GH47	0.0877198	0.184169	0.00118946	0.00314701	0.021978	2.59341	0.0865303	0.0220296	0.179387
GH48	0.056852	0.104581	0.0674082	0.164306	0.857143	101.143	-0.0105562	-0.16435	0.0890419
GH5	1.28922	0.382394	1.12087	0.625734	0.531469	62.7133	0.168349	-0.307166	0.614522
GH50	0.550322	0.644725	0.0636125	0.0778704	0.000999001	0.117882	0.48671	0.228189	0.805098
GH51	0.545931	0.525338	1.81878	0.668524	0.001998	0.235764	-1.27285	-1.7981	-0.768703
GH52	0.0062447	0.0165183	0	0	0.0169516	2.00029	0.00646348	0.00082727	0.0120997
GH53	0.301053	0.300408	0.600718	0.44941	0.143856	16.975	-0.299666	-0.617024	0.00620759
GH54	0.0264896	0.0708536	0	0	0.00999001	1.17882	0.0264896	0.00343407	0.0576423
GH55	0.218596	0.298883	0.0755852	0.110682	0.0859141	10.1379	0.143011	0.0107356	0.314648
GH56	0	0	0.00228019	0.00603281	0.138599	16.3547	-0.00171698	-0.00604105	0.00260709
GH57	0.154753	0.327952	0.772433	0.689201	0.0629371	7.42657	-0.617681	-1.11805	-0.120341
GH59	0.00917245	0.0219713	0.0208277	0.0253559	0.373626	44.0879	-0.0116552	-0.0319919	0.00833827
GH6	0.143885	0.133792	0	0	0.001998	0.235764	0.143885	0.0874934	0.205014
GH62	0.0116886	0.0370316	0	0	0.00930945	1.09851	0.0069372	0.00115818	0.0127162
GH63	0.492367	0.279598	0.738307	0.578148	0.306693	36.1898	-0.24594	-0.709051	0.155672
GH64	0.0936915	0.157212	0.00589612	0.0105095	0.0719281	8.48751	0.0877953	0.0259148	0.162776
GH65	0.457336	0.48522	0.40152	0.182053	0.69031	81.4565	0.0558155	-0.17897	0.309656
GH66	0.0126303	0.0376492	0.0689977	0.0471151	0.032967	3.89011	-0.0563673	-0.0925954	-0.0200147
GH67	0.0829525	0.116943	0.25368	0.186776	0.0529471	6.24775	-0.170727	-0.32046	-0.037258
GH68	0.179073	0.22417	0.00584856	0.0104525	0.00599401	0.707293	0.173224	0.0773657	0.275065
GH7	0.00858572	0.0302559	0	0	0.00184154	0.217302	0.00957098	0.00307443	0.0160675
GH70	0.0190401	0.0763287	0.0295286	0.0392632	0.758242	89.4725	-0.0104885	-0.0510643	0.0335268
GH72	0.0380944	0.0883586	0	0	0.11988	14.1459	0.0380944	0.00171703	0.080654
GH73	2.2675	0.836384	1.98827	0.730361	0.425574	50.2178	0.279225	-0.408674	0.85066
GH74	0.037537	0.0644321	0.0539495	0.0721699	0.612388	72.2617	-0.0164125	-0.0765849	0.0367594
GH76	0.0995083	0.216116	0.259279	0.184388	0.0899101	10.6094	-0.159771	-0.320517	-0.0053522
GH77	3.49677	1.04291	2.69087	0.625115	0.02997	3.53646	0.805896	0.141777	1.44917
GH78	0.796854	0.703953	1.35222	0.87394	0.13986	16.5035	-0.555368	-1.20449	0.168208
GH79	0.00409421	0.0124588	0	0	0.304015	35.8738	0.00247286	-0.00164999	0.00659571
GH8	1.28433	0.596479	0.207671	0.139899	0.000999001	0.117882	1.07666	0.805414	1.35305
GH81	0.0113281	0.0268042	0.0081727	0.0182935	0.81019	95.6024	0.00315539	-0.0151102	0.0189589
GH84	0.0614456	0.123379	0.815365	0.610885	0.000999001	0.117882	-0.75392	-1.1979	-0.33088
GH85	0.0243579	0.0332796	0.0913046	0.110507	0.175824	20.7473	-0.0669467	-0.148381	0.00364686
GH87	0.0546816	0.118532	0.00228019	0.00603281	0.0649351	7.66234	0.0524014	0.0126032	0.112955
GH88	0.770008	0.424924	1.20431	0.594112	0.115884	13.6743	-0.434299	-0.868595	0.00453155
GH89	0.0307759	0.052304	0.665335	0.609778	0.000999001	0.117882	-0.634559	-1.13034	-0.268744
GH9	0.255813	0.298138	0.463295	0.594971	0.444555	52.4575	-0.207482	-0.63099	0.179067
GH91	0.0611028	0.153607	0.0515053	0.0512144	0.909091	107.273	0.00959755	-0.0529447	0.0941018
GH92	1.27784	1.4851	3.4894	2.32288	0.0549451	6.48352	-2.21156	-3.80078	-0.437071
GH93	0.00482048	0.0174771	0.00118946	0.00314701	0.421987	49.7944	0.0016811	-0.00351945	0.00688166
GH94	1.2705	0.896148	1.53713	1.13636	0.57043	67.3107	-0.266623	-1.11215	0.553563
GH95	0.462531	0.595705	1.44396	0.971674	0.017982	2.12188	-0.981424	-1.74555	-0.318831
GH97	0.442085	0.741627	2.13359	1.55132	0.030969	3.65435	-1.69151	-2.9006	-0.590981
GH98	0.00216923	0.00676506	0.0257817	0.023158	0.0529471	6.24775	-0.0236125	-0.0412408	-0.00796999
GH99	0.0232447	0.0619189	0.00237891	0.00629401	0.272727	32.1818	0.0208658	-0.0015204	0.0536647
CAZy	Fungus growing: mean rel. freq. (%)	Fungus growing: std. dev. (%)	Omn vert: mean rel. freq. (%)	Omn vert: std. dev. (%)	p-values	p-values (corrected)	Difference between means	95.0% lower CI	95.0% upper CI
GT0	3.27806	1.08773	2.60369	0.983306	0.160839	13.028	0.67437	-0.112008	1.4568
GT1	1.47379	0.659118	0.769222	0.800423	0.0679321	5.5025	0.704567	0.0127122	1.29362
GT10	0.0110794	0.0436281	0.0333801	0.0435741	0.302697	24.5185	-0.0223007	-0.0560746	0.0110794
GT11	0.088258	0.213385	0.593689	0.38142	0.00899101	0.728272	-0.505431	-0.79449	-0.234433
GT13	0	0	0.006182	0.016356	0.0647524	5.24495	-0.0043021	-0.0144757	0.00587145
GT14	0.102031	0.134696	0.191723	0.19667	0.307692	24.9231	-0.0896926	-0.251179	0.047552
GT15	0.015528	0.0676848	0	0	0.00643852	0.52152	0.0171898	0.0059003	0.0284794
GT16	0.0147929	0.0644808	0	0	0.215518	17.457	0.00762859	-0.00106771	0.0163249
GT17	0.158681	0.21461	0	0	0.000999001	0.0809191	0.158681	0.0743768	0.26445
GT19	2.73067	0.736601	2.41152	1.87546	0.679321	55.025	0.319151	-1.05367	1.57031
GT2	24.2506	1.91356	35.1021	4.98462	0.000999001	0.0809191	-10.8516	-14.115	-7.09191
GT20	2.34752	1.02671	0.219297	0.227696	0.000999001	0.0809191	2.12823	1.67707	2.67602
GT21	0.175293	0.181061	0.0123855	0.0214523	0.002997	0.242757	0.162907	0.0864959	0.249262
GT22	0.0564732	0.145874	0	0	0.0739261	5.98801	0.0564732	0.00107135	0.125933
GT23	0	0	0.00310174	0.00820642	0.254462	20.6115	-0.00320943	-0.0124764	0.0060575
GT24	0.0508022	0.193402	0.00310174	0.00820642	0.423576	34.3097	0.0477005	-0.00513212	0.138708
GT25	0.933338	1.24639	0.0915558	0.0780505	0.000999001	0.0809191	0.841782	0.40421	1.44971
GT26	2.95191	0.884867	3.50375	1.61854	0.430569	34.8761	-0.551846	-1.66598	0.716039
GT27	0.253557	0.687967	0.539269	0.392389	0.288711	23.3856	-0.285712	-0.696435	0.117172
GT28	3.12129	0.749685	6.27546	1.4934	0.000999001	0.0809191	-3.15417	-4.27777	-2.03214
GT29	0	0	0.012364	0.0327121	0.0164757	1.33454	-0.00860421	-0.0215333	0.00432488
GT3	0.167798	0.440807	2.0402	1.63939	0.000999001	0.0809191	-1.8724	-3.0733	-0.78696
GT30	2.79848	0.504257	2.38521	2.00079	0.607393	49.1988	0.413264	-0.984026	1.80118
GT31	0.092611	0.297276	0.018546	0.0490681	0.435564	35.2807	0.074065	-0.037092	0.214808
GT32	0.300764	0.249527	1.26787	0.544329	0.000999001	0.0809191	-0.967102	-1.34504	-0.604332
GT33	0.0420168	0.183147	0	0	0.000999001	0.0809191	0.0420168	0	0.12605
GT35	5.57496	1.56133	8.90101	2.62662	0.00799201	0.647353	-3.32605	-5.35281	-1.53112
GT39	0.195796	0.263507	0.320357	0.272979	0.323676	26.2178	-0.124561	-0.362463	0.08796
GT4	17.9408	2.91618	12.9553	1.84619	0.000999001	0.0809191	4.98547	3.14494	7.02496
GT41	0.654351	0.441884	0.00620347	0.0164128	0.000999001	0.0809191	0.648147	0.446726	0.844001
GT43	0.0136825	0.0490487	0.006182	0.016356	0.275844	22.3433	0.0102152	-0.00306427	0.0234947
GT44	0.107308	0.289616	0.018546	0.0490681	0.145854	11.8142	0.0887617	-0.00735011	0.238247
GT47	0.0295858	0.128962	0.012364	0.0327121	0.440331	35.6669	0.00665298	-0.00878781	0.0220938
GT48	0.0451419	0.141441	0	0	0.0679321	5.5025	0.0451419	0.00107043	0.109012
GT49	0	0	0.006182	0.016356	0.0647524	5.24495	-0.0043021	-0.0144757	0.00587145
GT5	2.19089	0.548105	5.09244	1.21862	0.000999001	0.0809191	-2.90155	-3.76026	-1.97791
GT50	0.0368727	0.108936	0	0	0.0679321	5.5025	0.0368727	0	0.092611
GT51	10.7715	1.43588	7.85584	0.993099	0.000999001	0.0809191	2.91568	1.90726	3.85733
GT52	0.00359195	0.015657	0	0	0.578208	46.8349	0.00379378	-0.00337681	0.0109644
GT53	0.0331926	0.106302	0.236021	0.615128	0.632368	51.2218	-0.202828	-0.688044	0.0708953
GT54	0.0568097	0.190938	0	0	0.0679321	5.5025	0.0568097	0	0.155636
GT55	0.00107043	0.00466592	0	0	1	81	0.000716513	-0.00439035	0.00582338
GT56	1.44775	0.735696	0.108594	0.166909	0.000999001	0.0809191	1.33916	0.998543	1.6826
GT57	0.0622803	0.157262	0	0	0.246753	19.987	0.0622803	0.00107043	0.143205
GT58	0.0261514	0.0763708	0	0	0.018981	1.53746	0.0261514	0	0.0613125
GT60	0.148166	0.214575	0	0	0.001998	0.161838	0.148166	0.0652681	0.25678
GT62	0.0207427	0.0677271	0	0	0.001998	0.161838	0.0207427	0.0020016	0.0538002
GT65	0.0358013	0.109188	0	0	0.0679321	5.5025	0.0358013	0	0.092611
GT66	0.0920444	0.213378	0.0426301	0.0669118	0.493506	39.974	0.0494143	-0.041355	0.167623
GT69	0.0039185	0.0170803	0	0	0.338598	27.4264	0.00459339	-0.00294345	0.0121302
GT7	0.0698978	0.193229	0.018546	0.0490681	0.346653	28.0789	0.0513518	-0.0302917	0.15193
GT71	0.00259605	0.0113159	0	0	0.578208	46.8349	0.00339275	-0.00357955	0.010365
GT73	0.635595	0.376725	0.0243953	0.0492972	0.000999001	0.0809191	0.611199	0.443275	0.774753
GT76	0.00556736	0.017187	0	0	0.578208	46.8349	0.00397576	-0.00328134	0.0112329
GT8	1.28308	0.672427	1.71543	0.947583	0.28971	23.4665	-0.43235	-1.16091	0.222244
GT81	0.581407	0.488131	0.0827815	0.219019	0.003996	0.323676	0.498625	0.225138	0.780283
GT82	0	0	0.0210636	0.0227789	0.000271401	0.0219835	-0.0171112	-0.0338993	-0.00032323
GT83	3.60189	1.85587	0.90367	0.628753	0.000999001	0.0809191	2.69822	1.86701	3.64804
GT84	1.41485	1.24627	0.420513	0.481468	0.016983	1.37562	0.994337	0.378941	1.66166
GT85	0.0107071	0.0348551	0.00620347	0.0164128	1	81	0.000729473	-0.0123378	0.0137968
GT87	0.0672616	0.169601	0.0197996	0.0273314	0.434565	35.1998	0.047462	-0.0197996	0.133248
GT89	0.0269806	0.0760768	0	0	0.00392119	0.317616	0.018278	0.00674641	0.0298097
GT9	7.30123	1.68848	3.13611	3.42152	0.010989	0.89011	4.16511	1.56159	6.52975
GT90	0.0220798	0.0914467	0	0	0.0486778	3.9429	0.0117488	0.00180529	0.0216924
GT92	0.00107043	0.00466592	0	0	1	81	0.000716513	-0.00439035	0.00582338
GT94	0.00642628	0.0204368	0	0	0.338598	27.4264	0.00427669	-0.00311924	0.0116726
GT99	0.0468828	0.0669556	0	0	0.001998	0.161838	0.0468828	0.020272	0.0771601
CAZy	Fungus growing: mean rel. freq. (%)	Fungus growing: std. dev. (%)	Omn vert: mean rel. freq. (%)	Omn vert: std. dev. (%)	p-values	p-values (corrected)	Difference between means	95.0% lower CI	95.0% upper CI
CE0	4.46523	3.16441	8.33376	4.36792	0.0579981	0.927969	-3.86853	-7.8962	0.159135
CE1	5.4514	3.34648	12.2626	3.40499	0.00063209	0.0101134	-6.81122	-10.0676	-3.5548
CE11	17.9057	4.99736	11.9085	7.35711	0.0756999	1.2112	5.99723	-0.754614	12.7491
CE12	2.89341	3.02803	5.05453	3.05997	0.13441	2.15056	-2.16111	-5.09097	0.768744
CE14	9.16085	5.6597	1.26644	0.932202	7.15976e-06	0.000114556	7.89442	5.10114	10.6877
CE15	0.892067	1.87167	0.786242	0.931122	0.850443	13.6071	0.105824	-1.04036	1.25201
CE16	2.99585	2.87068	0	0	0.000219415	0.00351064	2.99585	1.61743	4.37427
CE2	0.375184	0.707425	1.6011	1.17565	0.0293152	0.469042	-1.22592	-2.29728	-0.154554
CE3	0.227582	0.538224	0.110372	0.159371	0.401609	6.42574	0.117209	-0.165607	0.400026
CE4	28.7653	6.9274	28.722	5.93448	0.98764	15.8022	0.0433295	-5.83544	5.9221
CE5	0.354777	0.71508	0.114967	0.304173	0.24226	3.87617	0.239811	-0.172331	0.651953
CE6	0.257587	0.489082	0.964153	0.758942	0.0467906	0.74865	-0.706566	-1.40075	-0.012381
CE7	0.92271	1.25752	1.96561	0.807877	0.0223461	0.357537	-1.0429	-1.92096	-0.164839
CE8	8.18719	6.83608	4.76141	3.38538	0.103526	1.65642	3.42579	-0.752308	7.60388
CE9	17.1451	7.50294	22.1483	8.9325	0.21395	3.4232	-5.00321	-13.359	3.35258
CAZy	Fungus growing: mean rel. freq. (%)	Fungus growing: std. dev. (%)	Omn vert: mean rel. freq. (%)	Omn vert: std. dev. (%)	p-values	p-values (corrected)	Difference between means	95.0% lower CI	95.0% upper CI
CBM10	0.0140449	0.0612205	0	0	0.329877	18.4731	0.0140449	-0.0153515	0.0434413
CBM11	0.0384948	0.12008	0	0	0.178412	9.99107	0.0384948	-0.0191645	0.0961541
CBM12	0.848013	1.32565	0.130186	0.177781	0.0316115	1.77025	0.717827	0.0696666	1.36599
CBM13	0.420281	0.94953	0.320707	0.460079	0.724009	40.5445	0.0995732	-0.475418	0.674564
CBM14	0.384615	1.6765	0	0	0.329877	18.4731	0.384615	-0.420394	1.18962
CBM16	0.0532085	0.183714	0.0192604	0.0509582	0.470664	26.3572	0.0339481	-0.0615234	0.12942
CBM18	0	0	0.479733	0.496713	0.0378096	2.11734	-0.479733	-0.923668	-0.0357987
CBM2	0.244358	0.617481	0	0	0.100764	5.64276	0.244358	-0.0521392	0.540856
CBM20	0.714375	1.88175	7.07541	5.95754	0.0256269	1.4351	-6.36103	-11.7074	-1.01467
CBM21	0.0122249	0.0532873	0	0	0.329877	18.4731	0.0122249	-0.0133622	0.037812
CBM22	0.46749	1.0264	1.89321	1.55214	0.049508	2.77245	-1.42572	-2.84766	-0.00377219
CBM23	0	0	0.0192604	0.0509582	0.350617	19.6345	-0.0192604	-0.064804	0.0262832
CBM25	0.0140449	0.0612205	0.0379939	0.100522	0.568942	31.8607	-0.023949	-0.11561	0.0677117
CBM27	0	0	0.0983294	0.175553	0.181918	10.1874	-0.0983294	-0.255228	0.0585696
CBM3	0.0834183	0.22129	0.0385208	0.101916	0.487662	27.3091	0.0448975	-0.0863963	0.176191
CBM30	0.0910346	0.27394	0.355158	0.32707	0.0837479	4.68988	-0.264123	-0.569975	0.0417281
CBM32	2.75327	2.91634	10.6294	6.04268	0.010289	0.576182	-7.8761	-13.3375	-2.4147
CBM34	3.3843	3.36684	9.70372	7.52176	0.0640344	3.58593	-6.31942	-13.1048	0.465992
CBM35	0.548967	0.676472	1.06108	1.14365	0.294142	16.472	-0.512111	-1.55345	0.529231
CBM36	0	0	0.0192604	0.0509582	0.350617	19.6345	-0.0192604	-0.064804	0.0262832
CBM38	0.0488998	0.213149	0.478128	0.486473	0.0540168	3.02494	-0.429228	-0.86787	0.00941421
CBM4	0.259992	0.532513	1.10527	0.960043	0.0558734	3.12891	-0.845276	-1.717	0.0264456
CBM40	0	0	0.203736	0.29346	0.10885	6.09562	-0.203736	-0.466014	0.0585419
CBM41	7.48216	5.27151	10.9778	4.30401	0.104927	5.87594	-3.49567	-7.81204	0.820702
CBM42	0.0140449	0.0612205	0	0	0.329877	18.4731	0.0140449	-0.0153515	0.0434413
CBM45	0.0122249	0.0532873	0	0	0.329877	18.4731	0.0122249	-0.0133622	0.037812
CBM46	0.0280899	0.122441	0.0572543	0.106009	0.560489	31.3874	-0.0291644	-0.13391	0.0755813
CBM47	0.0507198	0.168147	0	0	0.204223	11.4365	0.0507198	-0.03002	0.13146
CBM48	29.2633	6.77211	25.7516	3.88333	0.114911	6.43503	3.51164	-0.9266	7.94987
CBM5	2.63239	1.82354	0.459631	0.838152	0.000348452	0.0195133	2.17276	1.09167	3.25384
CBM50	44.8858	10.4224	19.0766	8.54818	1.11546e-05	0.000624656	25.8093	17.2469	34.3717
CBM51	0.475936	0.634696	0.130581	0.17107	0.0400571	2.2432	0.345355	0.016981	0.673729
CBM53	0.0122249	0.0532873	0	0	0.329877	18.4731	0.0122249	-0.0133622	0.037812
CBM56	0.0140449	0.0612205	0.0647668	0.171357	0.46696	26.1498	-0.0507219	-0.204707	0.103263
CBM57	0.0797925	0.296529	0.972788	0.720938	0.0132443	0.741682	-0.892996	-1.54224	-0.243752
CBM6	0.282294	0.567413	3.06916	3.19438	0.0545734	3.05611	-2.78686	-5.64515	0.0714262
CBM60	0.0384948	0.12008	0	0	0.178412	9.99107	0.0384948	-0.0191645	0.0961541
CBM61	0.0848532	0.20203	0.0765147	0.132532	0.904038	50.6261	0.00833845	-0.134507	0.151184
CBM62	0.0703513	0.249808	0.58794	0.897918	0.17404	9.74625	-0.517588	-1.32257	0.287392
CBM63	0.0409836	0.178643	0	0	0.329877	18.4731	0.0409836	-0.0447961	0.126763
CBM65	0	0	0.102761	0.185867	0.186931	10.4681	-0.102761	-0.268878	0.0633566
CBM66	0.197428	0.352283	1.0995	1.30538	0.111984	6.2711	-0.902068	-2.0721	0.267967
CBM67	0.612282	1.59206	1.49763	1.63879	0.241493	13.5236	-0.88535	-2.44962	0.678921
CBM73	2.89065	2.53863	0	0	8.62918e-05	0.00483234	2.89065	1.67166	4.10963
CBM77	0	0	0.150763	0.221141	0.114256	6.39836	-0.150763	-0.348407	0.0468802
CBM79	0	0	0.432687	0.64834	0.120791	6.76429	-0.432687	-1.01214	0.146764
CBM9	0.450886	0.696561	1.82368	1.55836	0.0544106	3.04699	-1.37279	-2.77855	0.0329669
CAZy	Fungus growing: mean rel. freq. (%)	Fungus growing: std. dev. (%)	Omn vert: mean rel. freq. (%)	Omn vert: std. dev. (%)	p-values	p-values (corrected)	Difference between means	95.0% lower CI	95.0% upper CI
AA1	1.20718	1.51023	0	0	0.00248258	0.0297909	1.20718	0.482012	1.93235
AA10	5.0337	3.32446	6.15836	12.1727	0.815993	9.79191	-1.12466	-12.0361	9.78681
AA12	11.7422	3.8693	0	0	4.91496e-11	5.89795e-10	11.7422	9.88423	13.6001
AA2	13.0024	8.36686	22.7245	32.8952	0.463815	5.56578	-9.72207	-39.1962	19.7521
AA3	36.595	6.57127	23.6653	31.4648	0.315458	3.78549	12.9297	-15.238	41.0974
AA4	0.882111	2.87825	0.403226	1.06684	0.541331	6.49597	0.478885	-1.11148	2.06925
AA5	0.07657	0.251172	2.08333	5.51198	0.367636	4.41164	-2.00676	-6.93342	2.9199
AA6	10.732	4.41831	7.90661	10.8554	0.522928	6.27514	2.82534	-6.94872	12.5994
AA7	1.4196	3.05543	2.08333	5.51198	0.76983	9.23796	-0.663736	-5.66851	4.34104
AA8	19.3034	5.09354	9.97537	11.4499	0.0708324	0.849988	9.328	-0.999577	19.6556
AA9	0.00592417	0.0258229	0	0	0.329877	3.95852	0.00592417	-0.00647526	0.0183236
CAZy	Fungus growing: mean rel. freq. (%)	Fungus growing: std. dev. (%)	Omn vert: mean rel. freq. (%)	Omn vert: std. dev. (%)	p-values	p-values (corrected)	Difference between means	95.0% lower CI	95.0% upper CI
PL0	9.90251	6.20724	12.659	7.09281	0.382995	7.27691	-2.75654	-9.42472	3.91164
PL1	8.43986	11.9588	15.3009	10.8954	0.187879	3.56971	-6.86105	-17.503	3.7809
PL10	2.17493	3.4011	1.87078	1.73952	0.768265	14.597	0.304144	-1.8043	2.41259
PL11	4.61142	6.23587	9.56073	8.58943	0.193666	3.67966	-4.94931	-12.871	2.97235
PL12	3.58747	4.74448	11.3493	11.6468	0.125932	2.39271	-7.76187	-18.2486	2.72486
PL13	0.0869565	0.379035	3.38719	2.96508	0.0215439	0.409333	-3.30023	-5.95181	-0.648647
PL14	0.79768	2.29134	0	0	0.145615	2.76668	0.79768	-0.302559	1.89792
PL15	0.47282	1.21137	3.24938	3.25598	0.0601013	1.14192	-2.77656	-5.70404	0.150923
PL17	7.99907	7.51991	0.779653	0.840465	0.000525447	0.00998349	7.21941	3.5631	10.8757
PL2	1.19062	1.86622	0.15625	0.413399	0.0328048	0.623291	1.03437	0.0921752	1.97656
PL21	0.0289855	0.126345	0.753256	1.59343	0.268564	5.10272	-0.72427	-2.14871	0.700168
PL22	19.1557	12.3276	2.25376	2.27807	9.19684e-06	0.00017474	16.902	10.7737	23.0303
PL3	0.363576	0.935823	0	0	0.106697	2.02725	0.363576	-0.0857811	0.812932
PL4	0.460867	1.17487	0	0	0.103572	1.96787	0.460867	-0.103274	1.02501
PL5	13.4247	11.701	0	0	7.93157e-05	0.001507	13.4247	7.80624	19.0432
PL6	1.73989	3.55425	0	0	0.0461127	0.876141	1.73989	0.0332397	3.44655
PL7	11.1368	10.3926	0	0	0.000166466	0.00316286	11.1368	6.14653	16.127
PL8	0.872882	1.36587	21.8003	15.7423	0.00974092	0.185077	-20.9274	-35.0008	-6.85411
PL9	13.5532	7.23447	4.3794	3.47604	0.000220175	0.00418332	9.17383	4.80821	13.5395

[truncated: 1 more sheets: Fungus growing_Marine]
