# Supplementary material for: Fungus-growing insects host a distinctive microbiota apparently adapted to the fungiculture environment
Source: Sci Rep. 2020 Jul 24;10:12384. doi: 10.1038/s41598-020-68448-7 (PMC7381635; doi:10.1038/s41598-020-68448-7)
Supplement: Supplementary file 2 — Supplementary table S1 [file 41598_2020_68448_MOESM2_ESM.xlsx]

## Sheet: Hosts
Group	Host (sample)	Phylogenetic classification [References]	IMG Genome ID	Geographic location (site of host sampling)	Reference study (when available or informed)	Diet/lifestyle groups	Diet and nutritional ecology
Marine communities - Coral	Siderastrea CC	Cnidaria (non-Bilaterian): Anthozoa: Hexacorallia: Scleractinia: Siderastreidae [1, 2, 3, 4]	3300010032	El Islote, Puerto Morelos, Mexico	Not published/not informed	Marine community
	Diploria	Cnidaria (non-Bilaterian): Anthozoa: Hexacorallia: Scleractinia: Faviidae [1, 2, 3, 4]	3300010031	La Bocana, Puerto Morelos, Mexico	Not published/not informed	Marine community
	OrbicellaTRC	Cnidaria (non-Bilaterian): Anthozoa: Hexacorallia: Scleractinia: Merulinidae [1, 2, 3, 4]	3300010033	Petempiche, Puerto Morelos, Mexico	Not published/not informed	Marine community
	OrbicellaTD	Cnidaria (non-Bilaterian): Anthozoa: Hexacorallia: Scleractinia: Merulinidae [1, 2, 3, 4]	3300010394	Florida Keys, Florida, USA	Not published/not informed	Marine community
	OrbicellaCC	Cnidaria (non-Bilaterian): Anthozoa: Hexacorallia: Scleractinia: Merulinidae [1, 2, 3, 4]	3300010030	Petempiche, Puerto Morelos, Mexico	Not published/not informed	Marine community
	Cyphastrea1	Cnidaria (non-Bilaterian): Anthozoa: Hexacorallia: Scleractinia: Merulinidae [1, 2, 3, 4]	3300010034	Lord Howe Island, Old Settlement Bay, Australia	Not published/not informed	Marine community
	Cyphastrea2	Cnidaria (non-Bilaterian): Anthozoa: Hexacorallia: Scleractinia: Merulinidae [1, 2, 3, 4]	3300010035	Lord Howe Island, Old Settlement Bay, Australia	Not published/not informed	Marine community
Insects - Grasshopper	Acrida cinerea (gut)	Bilateria: Protostomia: Ecdysozoa: Arthropoda: Hexapoda: Insecta: Orthoptera: Acridoidea: Acrididae [5, 6]	2035265001	Hangzhou, China	[39] Shi et al, 2013	Herbivorous insect
Insects - Cockroach	Panchlora (foregut)	Bilateria: Protostomia: Ecdysozoa: Arthropoda: Hexapoda: Insecta: Blattodea: Blaberidae: Panchlorinae [5, 7, 8]	3300000061	Gamboa, Panama	[40] Gontang et al., 2017	Omnivorous insect
	Panchlora (midgut1)	Bilateria: Protostomia: Ecdysozoa: Arthropoda: Hexapoda: Insecta: Blattodea: Blaberidae: Panchlorinae [5, 7, 8]	2228664000	Gamboa, Panama	[40] Gontang et al., 2017	Omnivorous insect
	Panchlora (midgut2)	Bilateria: Protostomia: Ecdysozoa: Arthropoda: Hexapoda: Insecta: Blattodea: Blaberidae: Panchlorinae [5, 7, 8]	3300000060	Gamboa, Panama	[40] Gontang et al., 2017	Omnivorous insect
	Panchlora (hindgut)	Bilateria: Protostomia: Ecdysozoa: Arthropoda: Hexapoda: Insecta: Blattodea: Blaberidae: Panchlorinae [5, 7, 8]	3300000059	Gamboa, Panama	[40] Gontang et al., 2017	Omnivorous insect
Insects - Termites	Macrotermes natalensis (garden)	Bilateria: Protostomia: Ecdysozoa: Arthropoda: Hexapoda: Insecta: Isoptera: Termitidae: Macrotermitinae [5, 9]	2065487014	Oerleman's Farm, South Africa	[41] Aylward et al., 2014	Fungus-growing insect
	Macrotermes natalensis (worker)	Bilateria: Protostomia: Ecdysozoa: Arthropoda: Hexapoda: Insecta: Isoptera: Termitidae: Macrotermitinae [5, 9]	2065487013	Oerleman's Farm, South Africa	[41] Aylward et al., 2014	Fungus-growing insect
	Cubitermes ugandensis (crop)	Bilateria: Protostomia: Ecdysozoa: Arthropoda: Hexapoda: Insecta: Isoptera: Termitidae: Termitinae [5, 9]	3300001474	Kakamega Forest, Kenya	[42] Rossmassler et al. 2015 10.1186/s40168-015-0118-1	Herbivorous insect
	Cubitermes ugandensis (midgut)	Bilateria: Protostomia: Ecdysozoa: Arthropoda: Hexapoda: Insecta: Isoptera: Termitidae: Termitinae [5, 9]	3300001468	Kakamega Forest, Kenya	[42] Rossmassler et al. 2015	Herbivorous insect
	Cubitermes ugandensis 1 (hindgut P1)	Bilateria: Protostomia: Ecdysozoa: Arthropoda: Hexapoda: Insecta: Isoptera: Termitidae: Termitinae [5, 9]	3300001544	Kakamega Forest, Kenya	[42] Rossmassler et al. 2015	Herbivorous insect
	Cubitermes ugandensis 2 (hindgut P1)	Bilateria: Protostomia: Ecdysozoa: Arthropoda: Hexapoda: Insecta: Isoptera: Termitidae: Termitinae [5, 9]	3300002185	Kakamega Forest, Kenya	[42] Rossmassler et al. 2015	Herbivorous insect
	Cubitermes ugandensis (hindgut P3)	Bilateria: Protostomia: Ecdysozoa: Arthropoda: Hexapoda: Insecta: Isoptera: Termitidae: Termitinae [5, 9]	3300002127	Kakamega Forest, Kenya	[42] Rossmassler et al. 2015	Herbivorous insect
	Cubitermes ugandensis (hindgut P4)	Bilateria: Protostomia: Ecdysozoa: Arthropoda: Hexapoda: Insecta: Isoptera: Termitidae: Termitinae [5, 9]	3300002125	Kakamega Forest, Kenya	[42] Rossmassler et al. 2015	Herbivorous insect
	Cubitermes ugandensis (hindgut P5)	Bilateria: Protostomia: Ecdysozoa: Arthropoda: Hexapoda: Insecta: Isoptera: Termitidae: Termitinae [5, 9]	3300002175	Kakamega Forest, Kenya	[42] Rossmassler et al. 2015	Herbivorous insect
	Termes hospes (hindgut P1)	Bilateria: Protostomia: Ecdysozoa: Arthropoda: Hexapoda: Insecta: Isoptera: Termitidae: Termitinae [5, 9]	3300002508	Pointe-Noire, Democratic Republic of the Congo	[42] Rossmassler et al. 2015	Herbivorous insect
	Termes hospes (hindgut P3)	Bilateria: Protostomia: Ecdysozoa: Arthropoda: Hexapoda: Insecta: Isoptera: Termitidae: Termitinae [5, 9]	3300002469	Pointe-Noire, Democratic Republic of the Congo	[42] Rossmassler et al. 2015	Herbivorous insect
	Termes hospes (hindgut P4)	Bilateria: Protostomia: Ecdysozoa: Arthropoda: Hexapoda: Insecta: Isoptera: Termitidae: Termitinae [5, 9]	3300002462	Pointe-Noire, Democratic Republic of the Congo	[42] Rossmassler et al. 2015	Herbivorous insect
	Amitermes wheeleri 1 (hindgut P3)	Bilateria: Protostomia: Ecdysozoa: Arthropoda: Hexapoda: Insecta: Isoptera: Termitidae: Termitinae [5, 9]	2030936000	Arizona, USA	[43] He et al. 2013 10.1371/journal.pone.0061126	Herbivorous insect
	Amitermes wheeleri 2 (hindgut P3)	Bilateria: Protostomia: Ecdysozoa: Arthropoda: Hexapoda: Insecta: Isoptera: Termitidae: Termitinae [5, 9]	2162886001	Arizona, USA	[43] He et al. 2013	Herbivorous insect
	Amitermes wheeleri 3 (hindgut P3)	Bilateria: Protostomia: Ecdysozoa: Arthropoda: Hexapoda: Insecta: Isoptera: Termitidae: Termitinae [5, 9]	2228664018	Arizona, USA	[43] He et al. 2013	Herbivorous insect
	Neocapritermes taracua (hindgut P1)	Bilateria: Protostomia: Ecdysozoa: Arthropoda: Hexapoda: Insecta: Isoptera: Termitidae: Termitinae [5, 9]	3300002501	Petit-Saut dam, French Guiana	[42] Rossmassler et al. 2015	Herbivorous insect
	Neocapritermes taracua (hindgut P3)	Bilateria: Protostomia: Ecdysozoa: Arthropoda: Hexapoda: Insecta: Isoptera: Termitidae: Termitinae [5, 9]	3300002505	Petit-Saut dam, French Guiana	[42] Rossmassler et al. 2015	Herbivorous insect
	Neocapritermes taracua (hindgut P4)	Bilateria: Protostomia: Ecdysozoa: Arthropoda: Hexapoda: Insecta: Isoptera: Termitidae: Termitinae [5, 9]	3300002504	Petit-Saut dam, French Guiana	[42] Rossmassler et al. 2015	Herbivorous insect
	Microcerotermes parvus (hindgut P1)	Bilateria: Protostomia: Ecdysozoa: Arthropoda: Hexapoda: Insecta: Isoptera: Termitidae: Termitinae [5, 9]	3300002507	Pointe-Noire, Democratic Republic of the Congo	[42] Rossmassler et al. 2015	Herbivorous insect
	Microcerotermes parvus (hindgut P3)	Bilateria: Protostomia: Ecdysozoa: Arthropoda: Hexapoda: Insecta: Isoptera: Termitidae: Termitinae [5, 9]	3300002449	Pointe-Noire, Democratic Republic of the Congo	[42] Rossmassler et al. 2015	Herbivorous insect
	Labiotermes labralis 2 (hindgut P1)	Bilateria: Protostomia: Ecdysozoa: Arthropoda: Hexapoda: Insecta: Isoptera: Termitidae: Syntermitinae [5, 9]	3300010162	Petit-Saut dam, French Guiana	[44] Hervé; Brune, 2016	Herbivorous insect
	Labiotermes labralis 1 (hindgut P1)	Bilateria: Protostomia: Ecdysozoa: Arthropoda: Hexapoda: Insecta: Isoptera: Termitidae: Syntermitinae [5, 9]	3300010369	Petit-Saut dam, French Guiana	[44] Hervé; Brune, 2016	Herbivorous insect
	Labiotermes labralis (hindgut P4)	Bilateria: Protostomia: Ecdysozoa: Arthropoda: Hexapoda: Insecta: Isoptera: Termitidae: Syntermitinae [5, 9]	3300010882	Petit-Saut dam, French Guiana	[44] Hervé; Brune, 2016	Herbivorous insect
	Cornitermes sp. (hindgut P1)	Bilateria: Protostomia: Ecdysozoa: Arthropoda: Hexapoda: Insecta: Isoptera: Termitidae: Syntermitinae [5, 9]	3300002552	Petit-Saut dam, French Guiana	[42] Rossmassler et al. 2015	Herbivorous insect
	Cornitermes sp. (hindgut P3)	Bilateria: Protostomia: Ecdysozoa: Arthropoda: Hexapoda: Insecta: Isoptera: Termitidae: Syntermitinae [5, 9]	3300002450	Petit-Saut dam, French Guiana	[42] Rossmassler et al. 2015	Herbivorous insect
	Cornitermes sp. (hindgut P4)	Bilateria: Protostomia: Ecdysozoa: Arthropoda: Hexapoda: Insecta: Isoptera: Termitidae: Syntermitinae [5, 9]	3300002834	Petit-Saut dam, French Guiana	[42] Rossmassler et al. 2015	Herbivorous insect
	Embiratermes neotenicus (hindgut P4)	Bilateria: Protostomia: Ecdysozoa: Arthropoda: Hexapoda: Insecta: Isoptera: Termitidae: Syntermitinae [5, 9]	3300009784	Petit-Saut dam, French Guiana	[44] Hervé; Brune, 2016	Herbivorous insect
	Nasutitermes sp. CR (hindgut P3)	Bilateria: Protostomia: Ecdysozoa: Arthropoda: Hexapoda: Insecta: Isoptera: Termitidae: Nasutitermitinae [5, 9]	3300005485	Siquirres, Costa Rica	[45] Warnecke et al., 2007	Herbivorous insect
	Nasutitermes corniger (crop)	Bilateria: Protostomia: Ecdysozoa: Arthropoda: Hexapoda: Insecta: Isoptera: Termitidae: Nasutitermitinae [5, 9]	3300001542	Florida, USA	[42] Rossmassler et al. 2015	Herbivorous insect
	Nasutitermes corniger (midgut)	Bilateria: Protostomia: Ecdysozoa: Arthropoda: Hexapoda: Insecta: Isoptera: Termitidae: Nasutitermitinae [5, 9]	3300001466	Florida, USA	[42] Rossmassler et al. 2015	Herbivorous insect
	Nasutitermes corniger 1 (hindgut P1)	Bilateria: Protostomia: Ecdysozoa: Arthropoda: Hexapoda: Insecta: Isoptera: Termitidae: Nasutitermitinae [5, 9]	3300001541	Florida, USA	Not published/not informed	Herbivorous insect
	Nasutitermes corniger 2 (hindgut P1)	Bilateria: Protostomia: Ecdysozoa: Arthropoda: Hexapoda: Insecta: Isoptera: Termitidae: Nasutitermitinae [5, 9]	3300002238	Florida, USA	[42] Rossmassler et al. 2015	Herbivorous insect
	Nasutitermes corniger (hindgut P3)	Bilateria: Protostomia: Ecdysozoa: Arthropoda: Hexapoda: Insecta: Isoptera: Termitidae: Nasutitermitinae [5, 9]	3300002119	Florida, USA	[42] Rossmassler et al. 2015	Herbivorous insect
	Nasutitermes corniger 1 (hindgut P4)	Bilateria: Protostomia: Ecdysozoa: Arthropoda: Hexapoda: Insecta: Isoptera: Termitidae: Nasutitermitinae [5, 9]	3300002308	Florida, USA	[42] Rossmassler et al. 2015	Herbivorous insect
	Nasutitermes corniger 2 (hindgut P4)	Bilateria: Protostomia: Ecdysozoa: Arthropoda: Hexapoda: Insecta: Isoptera: Termitidae: Nasutitermitinae [5, 9]	3300001345	Florida, USA	Not published/not informed	Herbivorous insect
	Nasutitermes corniger (hindgut P5)	Bilateria: Protostomia: Ecdysozoa: Arthropoda: Hexapoda: Insecta: Isoptera: Termitidae: Nasutitermitinae [5, 9]	3300001343	Florida, USA	[42] Rossmassler et al. 2015	Herbivorous insect
	Nasutitermes corniger FL1 (hindgut)	Bilateria: Protostomia: Ecdysozoa: Arthropoda: Hexapoda: Insecta: Isoptera: Termitidae: Nasutitermitinae [5, 9]	3300005720	Florida, USA	[43] He et al. 2013	Herbivorous insect
	Nasutitermes corniger FL (hindgut P3)	Bilateria: Protostomia: Ecdysozoa: Arthropoda: Hexapoda: Insecta: Isoptera: Termitidae: Nasutitermitinae [5, 9]	2030936001	Florida, USA	[43] He et al. 2013	Herbivorous insect
	Nasutitermes corniger FL2 (hindgut)	Bilateria: Protostomia: Ecdysozoa: Arthropoda: Hexapoda: Insecta: Isoptera: Termitidae: Nasutitermitinae [5, 9]	2228664019	Florida, USA	[43] He et al. 2013	Herbivorous insect
Insects- Wasps	Sirex noctilio (gut)	Bilateria: Protostomia: Ecdysozoa: Arthropoda: Hexapoda: Insecta: Hymenoptera: Siricoidea: Siricidae [5, 10, 11, 12]	2100351016	Hill Creek State Park, Pennsylvania, USA	Not published/not informed	Herbivorous insect
	Encarsia pergandiella (gut)	Bilateria: Protostomia: Ecdysozoa: Arthropoda: Hexapoda: Insecta: Hymenoptera: Apocrita: Chalcidoidea: Aphelinidae [5, 10, 11, 12]	3300003131	Weslaco, Texas, USA	Not published/not informed	Omnivorous insect
Insects - Ants	Mycocepurus goeldii (garden)	Bilateria: Protostomia: Ecdysozoa: Arthropoda: Hexapoda: Insecta: Hymenoptera: Apocrita: Aculeata: Formicoidea: Myrmicinae: Attini: Attina (lower attines) [5, 10, 11, 12, 13, 14, 15]	3300009856	Botucatu, Sao Paulo, Brazil	This study	Fungus-growing insect
	Apterostigma dentigerum (garden)	Bilateria: Protostomia: Ecdysozoa: Arthropoda: Hexapoda: Insecta: Hymenoptera: Apocrita: Aculeata: Formicoidea: Myrmicinae: Attini: Attina (lower attines) [5, 10, 11, 12, 13, 14, 15]	2029527003	Gamboa, Panama	[41] Aylward et al., 2014	Fungus-growing insect
	Cyphomyrmex longiscapus (garden)	Bilateria: Protostomia: Ecdysozoa: Arthropoda: Hexapoda: Insecta: Hymenoptera: Apocrita: Aculeata: Formicoidea: Myrmicinae: Attini: Attina (lower attines)[5, 10, 11, 12, 13, 14, 15]	2030936005	Gamboa, Panama	[41] Aylward et al., 2014	Fungus-growing insect
	Atta colombica (garden top)	Bilateria: Protostomia: Ecdysozoa: Arthropoda: Hexapoda: Insecta: Hymenoptera: Apocrita: Aculeata: Formicoidea: Myrmicinae: Attini: Attina (higher attines) [5, 10, 11, 12, 13, 14, 15]	2029527005	Gamboa, Panama	[46] Aylward et al., 2012 10.1038/ismej.2012.10	Fungus-growing insect
	Atta colombica (garden bottom)	Bilateria: Protostomia: Ecdysozoa: Arthropoda: Hexapoda: Insecta: Hymenoptera: Apocrita: Aculeata: Formicoidea: Myrmicinae: Attini: Attina (higher attines) [5, 10, 11, 12, 13, 14, 15]	2029527006	Gamboa, Panama	[47] Suen et al., 2010	Fungus-growing insect
	Atta colombica (dump top)	Bilateria: Protostomia: Ecdysozoa: Arthropoda: Hexapoda: Insecta: Hymenoptera: Apocrita: Aculeata: Formicoidea: Myrmicinae: Attini: Attina (higher attines) [5, 10, 11, 12, 13, 14, 15]	2038011000	Gamboa, Panama	[47] Suen et al., 2010	Fungus-growing insect
	Atta colombica (dump bottom)	Bilateria: Protostomia: Ecdysozoa: Arthropoda: Hexapoda: Insecta: Hymenoptera: Apocrita: Aculeata: Formicoidea: Myrmicinae: Attini: Attina (higher attines) [5, 10, 11, 12, 13, 14, 15]	2040502000	Gamboa, Panama	[47] Suen et al., 2010	Fungus-growing insect
	Atta cephalotes (garden)	Bilateria: Protostomia: Ecdysozoa: Arthropoda: Hexapoda: Insecta: Hymenoptera: Apocrita: Aculeata: Formicoidea: Myrmicinae: Attini: Attina (higher attines) [5, 10, 11, 12, 13, 14, 15]	2029527004	Gamboa, Panama	[41] Aylward et al., 2014	Fungus-growing insect
	Atta sexdens rubropilosa (garden)	Bilateria: Protostomia: Ecdysozoa: Arthropoda: Hexapoda: Insecta: Hymenoptera: Apocrita: Aculeata: Formicoidea: Myrmicinae: Attini: Attina (higher attines) [5, 10, 11, 12, 13, 14, 15]	3300009944	Botucatu, Sao Paulo, Brazil	This study	Fungus-growing insect
	Cephalotes atratus (gut)	Bilateria: Protostomia: Ecdysozoa: Arthropoda: Hexapoda: Insecta: Hymenoptera: Apocrita: Aculeata: Formicoidea: Myrmicinae: Attini: Cephalotes [5, 10, 11, 12, 13, 14, 16]	3300007129	Uberlandia, Minas Gerais, Brazil	[48] Hu et al., 2018	Herbivorous insect
	Cephalotes rohweri (gut)	Bilateria: Protostomia: Ecdysozoa: Arthropoda: Hexapoda: Insecta: Hymenoptera: Apocrita: Aculeata: Formicoidea: Myrmicinae: Attini: Cephalotes [5, 10, 11, 12, 13, 14, 16]	3300007188	Tuscon, Arizona, USA	[48] Hu et al., 2018	Herbivorous insect
	Cephalotes clypeatus (gut)	Bilateria: Protostomia: Ecdysozoa: Arthropoda: Hexapoda: Insecta: Hymenoptera: Apocrita: Aculeata: Formicoidea: Myrmicinae: Attini: Cephalotes [5, 10, 11, 12, 13, 14, 16]	3300007080	Uberlandia, Minas Gerais, Brazil	[48] Hu et al., 2018	Herbivorous insect
	Cephalotes simillimus (gut)	Bilateria: Protostomia: Ecdysozoa: Arthropoda: Hexapoda: Insecta: Hymenoptera: Apocrita: Aculeata: Formicoidea: Myrmicinae: Attini: Cephalotes [5, 10, 11, 12, 13, 14, 16]	3300007068	CICRA, Madre de Dios, Peru	[48] Hu et al., 2018	Herbivorous insect
	Cephalotes minutus (gut)	Bilateria: Protostomia: Ecdysozoa: Arthropoda: Hexapoda: Insecta: Hymenoptera: Apocrita: Aculeata: Formicoidea: Myrmicinae: Attini: Cephalotes [5, 10, 11, 12, 13, 14, 16]	3300007095	Uberlandia, Minas Gerais, Brazil	[48] Hu et al., 2018	Herbivorous insect
	Cephalotes pusillus (gut)	Bilateria: Protostomia: Ecdysozoa: Arthropoda: Hexapoda: Insecta: Hymenoptera: Apocrita: Aculeata: Formicoidea: Myrmicinae: Attini: Cephalotes [5, 10, 11, 12, 13, 14, 16]	3300007042	Uberlandia, Minas Gerais, Brazil	[48] Hu et al., 2018	Herbivorous insect
	Cephalotes spinosus (gut)	Bilateria: Protostomia: Ecdysozoa: Arthropoda: Hexapoda: Insecta: Hymenoptera: Apocrita: Aculeata: Formicoidea: Myrmicinae: Attini: Cephalotes [5, 10, 11, 12, 13, 14, 16]	3300007067	CICRA, Madre de Dios, Peru	[48] Hu et al., 2018	Herbivorous insect
	Cephalotes umbraculatus (gut)	Bilateria: Protostomia: Ecdysozoa: Arthropoda: Hexapoda: Insecta: Hymenoptera: Apocrita: Aculeata: Formicoidea: Myrmicinae: Attini: Cephalotes [5, 10, 11, 12, 13, 14, 16]	3300007190	CICRA, Madre de Dios, Peru	[48] Hu et al., 2018	Herbivorous insect
	Cephalotes angustus (gut)	Bilateria: Protostomia: Ecdysozoa: Arthropoda: Hexapoda: Insecta: Hymenoptera: Apocrita: Aculeata: Formicoidea: Myrmicinae: Attini: Cephalotes [5, 10, 11, 12, 13, 14, 16]	3300006995	CICRA, Madre de Dios, Peru	[48] Hu et al., 2018	Herbivorous insect
	Cephalotes pellans (gut)	Bilateria: Protostomia: Ecdysozoa: Arthropoda: Hexapoda: Insecta: Hymenoptera: Apocrita: Aculeata: Formicoidea: Myrmicinae: Attini: Cephalotes [5, 10, 11, 12, 13, 14, 16]	3300007139	Uberlandia, Minas Gerais, Brazil	[48] Hu et al., 2018	Herbivorous insect
	Cephalotes pallens (gut)	Bilateria: Protostomia: Ecdysozoa: Arthropoda: Hexapoda: Insecta: Hymenoptera: Apocrita: Aculeata: Formicoidea: Myrmicinae: Attini: Cephalotes [5, 10, 11, 12, 13, 14, 16]	3300007140	Uberlandia, Minas Gerais, Brazil	[48] Hu et al., 2018	Herbivorous insect
	Cephalotes varians (gut)	Bilateria: Protostomia: Ecdysozoa: Arthropoda: Hexapoda: Insecta: Hymenoptera: Apocrita: Aculeata: Formicoidea: Myrmicinae: Attini: Cephalotes [5, 10, 11, 12, 13, 14, 16]	3300002934	Big Pine Key, Florida, USA	[48] Hu et al., 2018	Herbivorous insect
	Cephalotes maculatus (gut)	Bilateria: Protostomia: Ecdysozoa: Arthropoda: Hexapoda: Insecta: Hymenoptera: Apocrita: Aculeata: Formicoidea: Myrmicinae: Attini: Cephalotes [5, 10, 11, 12, 13, 14, 16]	3300007141	Uberlandia, Minas Gerais, Brazil	[48] Hu et al., 2018	Herbivorous insect
	Cephalotes grandinosus (gut)	Bilateria: Protostomia: Ecdysozoa: Arthropoda: Hexapoda: Insecta: Hymenoptera: Apocrita: Aculeata: Formicoidea: Myrmicinae: Attini: Cephalotes [5, 10, 11, 12, 13, 14, 16]	3300007142	Uberlandia, Minas Gerais, Brazil	[48] Hu et al., 2018	Herbivorous insect
	Cephalotes persimilis (gut)	Bilateria: Protostomia: Ecdysozoa: Arthropoda: Hexapoda: Insecta: Hymenoptera: Apocrita: Aculeata: Formicoidea: Myrmicinae: Attini: Cephalotes [5, 10, 11, 12, 13, 14, 16]	3300007083	Uberlandia, Minas Gerais, Brazil	[48] Hu et al., 2018	Herbivorous insect
	Cephalotes persimplex (gut)	Bilateria: Protostomia: Ecdysozoa: Arthropoda: Hexapoda: Insecta: Hymenoptera: Apocrita: Aculeata: Formicoidea: Myrmicinae: Attini: Cephalotes [5, 10, 11, 12, 13, 14, 16]	3300007192	CICRA, Madre de Dios, Peru	[48] Hu et al., 2018	Herbivorous insect
	Cephalotes eduarduli (gut)	Bilateria: Protostomia: Ecdysozoa: Arthropoda: Hexapoda: Insecta: Hymenoptera: Apocrita: Aculeata: Formicoidea: Myrmicinae: Attini: Cephalotes [5, 10, 11, 12, 13, 14, 16]	3300007052	Uberlandia, Minas Gerais, Brazil	[48] Hu et al., 2018	Herbivorous insect
Insects - Honeybee	Apis mellifera (gut CT)	Bilateria: Protostomia: Ecdysozoa: Arthropoda: Hexapoda: Insecta: Hymenoptera: Apocrita: Aculeata: Apoidea: Anthophila: Apidae [5, 10, 11, 12]	3300000333	New Haven, Connecticut, USA	Not published/not informed	Herbivorous insect
	Apis mellifera (gut AZ)	Bilateria: Protostomia: Ecdysozoa: Arthropoda: Hexapoda: Insecta: Hymenoptera: Apocrita: Aculeata: Apoidea: Anthophila: Apidae [5, 10, 11, 12]	3300005721	Tucson, Arizona, USA	Not published/not informed	Herbivorous insect
Insects - Beetles	Veturius sinuatocollis (larvae gut 1)	Bilateria: Protostomia: Ecdysozoa: Arthropoda: Hexapoda: Insecta: Coleoptera: Polyphaga: Scarabaeoidea: Passalidae [5, 17, 18, 19]	3300000062	Quebrada Gonzales Sector, Braulio Carrillo National Park, Costa Rica	Not published/not informed	Herbivorous insect
	Veturius sinuatocollis (larvae gut 2)	Bilateria: Protostomia: Ecdysozoa: Arthropoda: Hexapoda: Insecta: Coleoptera: Polyphaga: Scarabaeoidea: Passalidae [5, 17, 18, 19]	3300000839	Quebrada Gonzales Sector, Braulio Carrillo National Park, Costa Rica	Not published/not informed	Herbivorous insect
	Veturius sinuatocollis (larvae gut 3)	Bilateria: Protostomia: Ecdysozoa: Arthropoda: Hexapoda: Insecta: Coleoptera: Polyphaga: Scarabaeoidea: Passalidae [5, 17, 18, 19]	3300000114	Quebrada Gonzales Sector, Braulio Carrillo National Park, Costa Rica	Not published/not informed	Herbivorous insect
	Veturius sinuatocollis (larvae gut 4)	Bilateria: Protostomia: Ecdysozoa: Arthropoda: Hexapoda: Insecta: Coleoptera: Polyphaga: Scarabaeoidea: Passalidae [5, 17, 18, 19]	3300000838	Quebrada Gonzales Sector, Braulio Carrillo National Park, Costa Rica	Not published/not informed	Herbivorous insect
	Veturius sinuatocollis (larvae gut 5)	Bilateria: Protostomia: Ecdysozoa: Arthropoda: Hexapoda: Insecta: Coleoptera: Polyphaga: Scarabaeoidea: Passalidae [5, 17, 18, 19]	2225789003	Quebrada Gonzales Sector, Braulio Carrillo National Park, Costa Rica	Not published/not informed	Herbivorous insect
	Veturius sinuatocollis (larvae gut 6)	Bilateria: Protostomia: Ecdysozoa: Arthropoda: Hexapoda: Insecta: Coleoptera: Polyphaga: Scarabaeoidea: Passalidae [5, 17, 18, 19]	2225789004	Quebrada Gonzales Sector, Braulio Carrillo National Park, Costa Rica	Not published/not informed	Herbivorous insect
	Veturius sinuatocollis (larvae gut 7)	Bilateria: Protostomia: Ecdysozoa: Arthropoda: Hexapoda: Insecta: Coleoptera: Polyphaga: Scarabaeoidea: Passalidae [5, 17, 18, 19]	3300000103	Quebrada Gonzales Sector, Braulio Carrillo National Park, Costa Rica	Not published/not informed	Herbivorous insect
	Veturius sinuatocollis (adult gut 1)	Bilateria: Protostomia: Ecdysozoa: Arthropoda: Hexapoda: Insecta: Coleoptera: Polyphaga: Scarabaeoidea: Passalidae [5, 17, 18, 19]	3300000836	Quebrada Gonzales Sector, Braulio Carrillo National Park, Costa Rica	Not published/not informed	Herbivorous insect
	Veturius sinuatocollis (adult gut 2)	Bilateria: Protostomia: Ecdysozoa: Arthropoda: Hexapoda: Insecta: Coleoptera: Polyphaga: Scarabaeoidea: Passalidae [5, 17, 18, 19]	3300000097	Quebrada Gonzales Sector, Braulio Carrillo National Park, Costa Rica	Not published/not informed	Herbivorous insect
	Veturius sinuatocollis (gallery)	Bilateria: Protostomia: Ecdysozoa: Arthropoda: Hexapoda: Insecta: Coleoptera: Polyphaga: Scarabaeoidea: Passalidae [5, 17, 18, 19]	3300000036	Quebrada Gonzales Sector, Braulio Carrillo National Park, Costa Rica	Not published/not informed	Herbivorous insect
	Anoplophora glabripennis (larvae gut)	Bilateria: Protostomia: Ecdysozoa: Arthropoda: Hexapoda: Insecta: Coleoptera: Polyphaga: Chrysomeloidea: Cerambycidae [5, 17, 18, 19]	2084038013	Worcester, Massachusetts, USA	[49] Scully et al., 2013	Herbivorous insect
	Dendroctonus frontalis (gallery)	Bilateria: Protostomia: Ecdysozoa: Arthropoda: Hexapoda: Insecta: Coleoptera: Polyphaga: Curculionoidea: Curculionidae: Scolytinae: Dendroctonus [5, 17, 18, 19, 20, 21]	2044078007	Homochitto National Forest, USA	[41] Aylward et al., 2014	Fungus-growing insect
	Dendroctonus frontalis (adult)	Bilateria: Protostomia: Ecdysozoa: Arthropoda: Hexapoda: Insecta: Coleoptera: Polyphaga: Curculionoidea: Curculionidae: Scolytinae: Dendroctonus [5, 17, 18, 19, 20, 21]	2044078006	Homochitto National Forest, USA	[41] Aylward et al., 2014	Fungus-growing insect
	Dendroctonus ponderosae (gallery lodgepole AB)	Bilateria: Protostomia: Ecdysozoa: Arthropoda: Hexapoda: Insecta: Coleoptera: Polyphaga: Curculionoidea: Curculionidae: Scolytinae: Dendroctonus [5, 17, 18, 19, 20, 21]	2032320008	Grand Prairie, Alberta, Canada	[41] Aylward et al., 2014	Fungus-growing insect
	Dendroctonus ponderosae (gallery hybrid AB)	Bilateria: Protostomia: Ecdysozoa: Arthropoda: Hexapoda: Insecta: Coleoptera: Polyphaga: Curculionoidea: Curculionidae: Scolytinae: Dendroctonus [5, 17, 18, 19, 20, 21]	2029527007	Grand Prairie, Alberta, Canada	[41] Aylward et al., 2014	Fungus-growing insect
	Dendroctonus ponderosae (adult BC)	Bilateria: Protostomia: Ecdysozoa: Arthropoda: Hexapoda: Insecta: Coleoptera: Polyphaga: Curculionoidea: Curculionidae: Scolytinae: Dendroctonus [5, 17, 18, 19, 20, 21]	2035918003	McBride, British Columbia, Canada	[41] Aylward et al., 2014	Fungus-growing insect
	Dendroctonus ponderosae (adult AB)	Bilateria: Protostomia: Ecdysozoa: Arthropoda: Hexapoda: Insecta: Coleoptera: Polyphaga: Curculionoidea: Curculionidae: Scolytinae: Dendroctonus [5, 17, 18, 19, 20, 21]	2032320009	Grand Prairie, Alberta, Canada	[41] Aylward et al., 2014	Fungus-growing insect
	Xyleborus affinis (larvae)	Bilateria: Protostomia: Ecdysozoa: Arthropoda: Hexapoda: Insecta: Coleoptera: Polyphaga: Curculionoidea: Curculionidae: Scolytinae: Xyleborus [5, 17, 18, 19, 20]	2044078011	Bern, Switzerland	[41] Aylward et al., 2014	Fungus-growing insect
	Xyleborus affinis (adult)	Bilateria: Protostomia: Ecdysozoa: Arthropoda: Hexapoda: Insecta: Coleoptera: Polyphaga: Curculionoidea: Curculionidae: Scolytinae: Xyleborus [5, 17, 18, 19, 20]	2043231000	Bern, Switzerland	[41] Aylward et al., 2014	Fungus-growing insect
Insects - Cutworm moths	Agrotis sp. 1 (adult gut)	Bilateria: Protostomia: Ecdysozoa: Arthropoda: Hexapoda: Insecta: Lepidoptera: Noctuoidea [5, 22]	2035265002	College Station, Texas, USA	Not published/not informed	Herbivorous insect
	Agrotis sp. 2 (adult gut)	Bilateria: Protostomia: Ecdysozoa: Arthropoda: Hexapoda: Insecta: Lepidoptera: Noctuoidea [5, 22]	3300003097	Hangzhou, Zhejiang, China	[39] Shi et al, 2013	Herbivorous insect
Marine communities - Worms	Inanidrilus leukodermatus A	Bilateria: Protostomia: Lophotrochozoa: Annelida: Oligochaeta: Clitellata: Tubificidae: Phallodrilinae [23,24,25,26]	3300005653	Max Planck institute for Marine Microbiology, Germany	Not published/not informed	Marine community
	Inanidrilus leukodermatus B	Bilateria: Protostomia: Lophotrochozoa: Annelida: Oligochaeta: Clitellata: Tubificidae: Phallodrilinae [23,24,25,26]	3300008215	Max Planck institute for Marine Microbiology, Germany	Not published/not informed	Marine community
	Inanidrilus manae	Bilateria: Protostomia: Lophotrochozoa: Annelida: Oligochaeta: Clitellata: Tubificidae: Phallodrilinae [23,24,25,26]	3300005984	Max Planck institute for Marine Microbiology, Germany	Not published/not informed	Marine community
	Olavius geniculatus	Bilateria: Protostomia: Lophotrochozoa: Annelida: Oligochaeta: Clitellata: Tubificidae: Phallodrilinae [23,24,25,26]	3300005967	Max Planck institute for Marine Microbiology, Germany	Not published/not informed	Marine community
	Olavius crassitunicatus	Bilateria: Protostomia: Lophotrochozoa: Annelida: Oligochaeta: Clitellata: Tubificidae: Phallodrilinae [23,24,25,26]	3300006889	Max Planck institute for Marine Microbiology, Germany	Not published/not informed	Marine community
	Olavius algarvensis Type A	Bilateria: Protostomia: Lophotrochozoa: Annelida: Oligochaeta: Clitellata: Tubificidae: Phallodrilinae [23,24,25,26]	3300003801	Max Planck institute for Marine Microbiology, Germany	Not published/not informed	Marine community
	Olavius clavatus	Bilateria: Protostomia: Lophotrochozoa: Annelida: Oligochaeta: Clitellata: Tubificidae: Phallodrilinae [23,24,25,26]	3300005979	Max Planck institute for Marine Microbiology, Germany	Not published/not informed	Marine community
	Olavius tantulus	Bilateria: Protostomia: Lophotrochozoa: Annelida: Oligochaeta: Clitellata: Tubificidae: Phallodrilinae [23,24,25,26]	3300005998	Max Planck institute for Marine Microbiology, Germany	Not published/not informed	Marine community
	Olavius longissimus	Bilateria: Protostomia: Lophotrochozoa: Annelida: Oligochaeta: Clitellata: Tubificidae: Phallodrilinae [23,24,25,26]	3300008214	Max Planck institute for Marine Microbiology, Germany	Not published/not informed	Marine community
	Olavius loisae	Bilateria: Protostomia: Lophotrochozoa: Annelida: Oligochaeta: Clitellata: Tubificidae: Phallodrilinae [23,24,25,26]	3300006912	Max Planck institute for Marine Microbiology, Germany	Not published/not informed	Marine community
	Olavius ilvae	Bilateria: Protostomia: Lophotrochozoa: Annelida: Oligochaeta: Clitellata: Tubificidae: Phallodrilinae [23,24,25,26]	3300003810	Max Planck institute for Marine Microbiology, Germany	Not published/not informed	Marine community
Vertebrates - Tammar wallaby	Macropus eugenii 1 (forestomach)	Bilateria: Deuterostomia: Chordata: Craniata: Amniota: Synapsida: Mammalia: Marsupialia: Diprotodontia [27,28,29,30,31]	3300005818	Canberra, Australia	[50] Pope et al., 2010	Herbivorous vertebrates
	Macropus eugenii 2 (forestomach)	Bilateria: Deuterostomia: Chordata: Craniata: Amniota: Synapsida: Mammalia: Marsupialia: Diprotodontia [27,28,29,30,31]	3300005619	Canberra, Australia	[50] Pope et al., 2010	Herbivorous vertebrates
Vertebrates - Elephant	Elephas maximus (adult gut, fecal sample)	Bilateria: Deuterostomia: Chordata: Craniata: Amniota: Synapsida: Mammalia: Placentalia: Afrotheria: Paenungulata: Tethytheria: Proboscidea [27,28,29,30,31]	3300001598	Hagenbeck zoo/Hamburg, Germany	[51] Ilmberger et al., 2014	Herbivorous vertebrates
	Elephas maximus (juvenile gut, fecal sample)	Bilateria: Deuterostomia: Chordata: Craniata: Amniota: Synapsida: Mammalia: Placentalia: Afrotheria: Paenungulata: Tethytheria: Proboscidea [27,28,29,30,31]	3300001919	Hagenbeck zoo/Hamburg, Germany	[51] Ilmberger et al., 2014	Herbivorous vertebrates
Vertebrates - Ring-tailed lemur	Lemur catta 1 (gut, fecal sample)	Bilateria: Deuterostomia: Chordata: Craniata: Amniota: Synapsida: Mammalia: Placentalia: Boreoeutheria: Euarchontoglires: Archonta: Primates: Lemuriformes [27-31, 32,33]	3300010280	Wisconsin, USA	[52] Neumann et al., 2017	Omnivorous vertebrates
	Lemur catta 2 (gut, fecal sample)	Bilateria: Deuterostomia: Chordata: Craniata: Amniota: Synapsida: Mammalia: Placentalia: Boreoeutheria: Euarchontoglires: Archonta: Primates: Lemuriformes [27-31, 32,33]	3300010261	Wisconsin, USA	[52] Neumann et al., 2017	Omnivorous vertebrates
Vertebrates - Eastern black-and-white colobus	Colobus guereza 1 (gut, fecal sample)	Bilateria: Deuterostomia: Chordata: Craniata: Amniota: Synapsida: Mammalia: Placentalia: Boreoeutheria: Euarchontoglires: Archonta: Primates: Simiiformes: Catarrhini: Cercopithecidae [27-31, 32,33]	3300010260	Wisconsin, USA	[52] Neumann et al., 2017	Herbivorous vertebrates
	Colobus guereza 2 (gut, fecal sample)	Bilateria: Deuterostomia: Chordata: Craniata: Amniota: Synapsida: Mammalia: Placentalia: Boreoeutheria: Euarchontoglires: Archonta: Primates: Simiiformes: Catarrhini: Cercopithecidae [27-31, 32,33]	3300010262	Wisconsin, USA	[52] Neumann et al., 2017	Herbivorous vertebrates
	Colobus guereza 3 (gut, fecal sample)	Bilateria: Deuterostomia: Chordata: Craniata: Amniota: Synapsida: Mammalia: Placentalia: Boreoeutheria: Euarchontoglires: Archonta: Primates: Simiiformes: Catarrhini: Cercopithecidae [27-31, 32,33]	3300010259	Wisconsin, USA	[52] Neumann et al., 2017	Herbivorous vertebrates
Vertebrates - Orangutan	Pongo pygmaeus 1 (gut, fecal sample)	Bilateria: Deuterostomia: Chordata: Craniata: Amniota: Synapsida: Mammalia: Placentalia: Boreoeutheria: Euarchontoglires: Archonta: Primates: Simiiformes: Catarrhini: Hominidae [27-31, 32,33]	3300010279	Wisconsin, USA	[52] Neumann et al., 2017	Herbivorous vertebrates
	Pongo pygmaeus 2 (gut, fecal sample)	Bilateria: Deuterostomia: Chordata: Craniata: Amniota: Synapsida: Mammalia: Placentalia: Boreoeutheria: Euarchontoglires: Archonta: Primates: Simiiformes: Catarrhini: Hominidae [27-31, 32,33]	3300010283	Wisconsin, USA	[52] Neumann et al., 2017	Herbivorous vertebrates
	Pongo pygmaeus 3 (gut, fecal sample)	Bilateria: Deuterostomia: Chordata: Craniata: Amniota: Synapsida: Mammalia: Placentalia: Boreoeutheria: Euarchontoglires: Archonta: Primates: Simiiformes: Catarrhini: Hominidae [27-31, 32,33]	3300010266	Wisconsin, USA	[52] Neumann et al., 2017	Herbivorous vertebrates
Vertebrates - Gorilla	Gorilla gorilla gorilla 1 (gut, fecal sample)	Bilateria: Deuterostomia: Chordata: Craniata: Amniota: Synapsida: Mammalia: Placentalia: Boreoeutheria: Euarchontoglires: Archonta: Primates: Simiiformes: Catarrhini: Hominidae [27-31, 32,33]	3300010275	Wisconsin, USA	[52] Neumann et al., 2017	Herbivorous vertebrates
	Gorilla gorilla gorilla 2 (gut, fecal sample)	Bilateria: Deuterostomia: Chordata: Craniata: Amniota: Synapsida: Mammalia: Placentalia: Boreoeutheria: Euarchontoglires: Archonta: Primates: Simiiformes: Catarrhini: Hominidae [27-31, 32,33]	3300010278	Wisconsin, USA	[52] Neumann et al., 2017	Herbivorous vertebrates
Vertebrates - Human	Homo sapiens sapiens (gut, fecal sample)	Bilateria: Deuterostomia: Chordata: Craniata: Amniota: Synapsida: Mammalia: Placentalia: Boreoeutheria: Euarchontoglires: Archonta: Primates: Simiiformes: Catarrhini: Hominidae [27-31, 32,33]	3300005697	J Craig Venter Institute, Rockville, Maryland, USA	[53] Gill et al., 2006	Omnivorous vertebrates
Vertebrates - Rat	Rattus sp. (cecum, fecal sample)	Bilateria: Deuterostomia: Chordata: Craniata: Amniota: Synapsida: Mammalia: Placentalia: Boreoeutheria: Euarchontoglires: Glires: Rodentia [27-31]	3300013414	Toledo, Ohio, USA	Not published/not informed	Omnivorous vertebrates
Vertebrates - Capybara	Hydrochoerus hydrochaeris 1 (gut, fecal sample)	Bilateria: Deuterostomia: Chordata: Craniata: Amniota: Synapsida: Mammalia: Placentalia: Boreoeutheria: Euarchontoglires: Glires: Rodentia: Hystricognathi: Caviomorpha [27-31]	3300010270	Wisconsin, USA	[52] Neumann et al., 2017	Herbivorous vertebrates
	Hydrochoerus hydrochaeris 2 (gut, fecal sample)	Bilateria: Deuterostomia: Chordata: Craniata: Amniota: Synapsida: Mammalia: Placentalia: Boreoeutheria: Euarchontoglires: Glires: Rodentia: Hystricognathi: Caviomorpha [27-31]	3300010282	Wisconsin, USA	[52] Neumann et al., 2017	Herbivorous vertebrates
Vertebrates - Dog	Canis lupus familiaris (gut, fecal sample, fed on beet pulp)	Bilateria: Deuterostomia: Chordata: Craniata: Amniota: Synapsida: Mammalia: Placentalia: Laurasiatheria: Scrotifera: Ferungulata: Ferae: Carnivora [27-31, 34]	2019105002	University of Illinois at Urbana-Champaign, Illinois, USA	[54] Swanson et al., 2011	Omnivorous vertebrates
	Canis lupus familiaris (gut, fecal sample)	Bilateria: Deuterostomia: Chordata: Craniata: Amniota: Synapsida: Mammalia: Placentalia: Laurasiatheria: Scrotifera: Ferungulata: Ferae: Carnivora [27-31, 34]	2019105001	University of Illinois at Urbana-Champaign, Illinois, USA	[54] Swanson et al., 2011	Omnivorous vertebrates
Vertebrates - Giant panda	Ailuropoda melanoleuca 1 (gut, fecal sample)	Bilateria: Deuterostomia: Chordata: Craniata: Amniota: Synapsida: Mammalia: Placentalia: Laurasiatheria: Scrotifera: Ferungulata: Ferae: Carnivora [27-31, 34]	3300005715	Shaanxi, China	[55] Zhu et al., 2011	Herbivorous vertebrates
	Ailuropoda melanoleuca 2 (gut, fecal sample)	Bilateria: Deuterostomia: Chordata: Craniata: Amniota: Synapsida: Mammalia: Placentalia: Laurasiatheria: Scrotifera: Ferungulata: Ferae: Carnivora [27-31, 34]	3300005714	Shaanxi, China	[55] Zhu et al., 2011	Herbivorous vertebrates
	Ailuropoda melanoleuca 3 (gut, fecal sample)	Bilateria: Deuterostomia: Chordata: Craniata: Amniota: Synapsida: Mammalia: Placentalia: Laurasiatheria: Scrotifera: Ferungulata: Ferae: Carnivora [27-31, 34]	3300005711	Shaanxi, China	[55] Zhu et al., 2011	Herbivorous vertebrates
Vertebrates - Iberian lynx	Lyns pardinus (gut, fecal sample)	Bilateria: Deuterostomia: Chordata: Craniata: Amniota: Synapsida: Mammalia: Placentalia: Laurasiatheria: Scrotifera: Ferungulata: Ferae: Carnivora [27-31, 34]	3300003125	Santa Elena, Jaen, Spain	[56] Alcaide, et al., 2012	Omnivorous vertebrates
Vertebrates - Camel	Camelus dromedarius (rumen)	Bilateria: Deuterostomia: Chordata: Craniata: Amniota: Synapsida: Mammalia: Placentalia: Laurasiatheria: Scrotifera: Ferungulata: Ungulata: Cetartiodactyla: Tylopoda: Camelidae [27-31, 36, 35, 37]	3300002597	Jandaq, Isfahan Province, Iran	[57] Gharechahi et al., 2018 https://doi.org/10.1186/s13068-018-1214-9A metagenomic analysis of the camel rumen’s microbiome identifies the major microbes responsible for lignocellulose degradation and fermentation	Herbivorous vertebrates
Vertebrates - Svalbard Reindeer	Rangifer tarandus platyrhynchus 1 (rumen)	Bilateria: Deuterostomia: Chordata: Craniata: Amniota: Synapsida: Mammalia: Placentalia: Laurasiatheria: Scrotifera: Ferungulata: Ungulata: Cetartiodactyla: Ruminantia: Bovidae: Capreolinae [27-31, 36, 35, 37]	2088090000	Longyearbyen, Svalbard, Norway	[58] Pope et al., 2012	Herbivorous vertebrates
	Rangifer tarandus platyrhynchus 2 (rumen)	Bilateria: Deuterostomia: Chordata: Craniata: Amniota: Synapsida: Mammalia: Placentalia: Laurasiatheria: Scrotifera: Ferungulata: Ungulata: Cetartiodactyla: Ruminantia: Bovidae: Capreolinae [27-31, 36, 35, 37]	2081372005	Longyearbyen, Svalbard, Norway	[58] Pope et al., 2012	Herbivorous vertebrates
Vertebrates - Cow	Bos taurus TX (rumen)	Bilateria: Deuterostomia: Chordata: Craniata: Amniota: Synapsida: Mammalia: Placentalia: Laurasiatheria: Scrotifera: Ferungulata: Ungulata: Cetartiodactyla: Ruminantia: Bovidae: Bovinae [27-31, 36, 35, 37]	2075704000	Vernon, Texas, USA	Not published/not informed	Herbivorous vertebrates
	Bos taurus IL1 (rumen)	Bilateria: Deuterostomia: Chordata: Craniata: Amniota: Synapsida: Mammalia: Placentalia: Laurasiatheria: Scrotifera: Ferungulata: Ungulata: Cetartiodactyla: Ruminantia: Bovidae: Bovinae [27-31, 36, 35, 37]	2061766007	University of Illinois at Urbana-Champaign, Illinois, USA	[59] Hess et al., 2011	Herbivorous vertebrates
	Bos taurus IL2 (rumen)	Bilateria: Deuterostomia: Chordata: Craniata: Amniota: Synapsida: Mammalia: Placentalia: Laurasiatheria: Scrotifera: Ferungulata: Ungulata: Cetartiodactyla: Ruminantia: Bovidae: Bovinae [27-31, 36, 35, 37]	2049941000	University of Illinois at Urbana-Champaign, Illinois, USA	[59] Hess et al., 2011	Herbivorous vertebrates
Vertebrates - Sheep	Ovis aries (rumen 2)	Bilateria: Deuterostomia: Chordata: Craniata: Amniota: Synapsida: Mammalia: Placentalia: Laurasiatheria: Scrotifera: Ferungulata: Ungulata: Cetartiodactyla: Ruminantia: Bovidae: Antilopinae [27-31, 36, 35, 37]	3300000079	Agresearch Grasslands, Palmerston North, New Zealand	[60] Shi et al., 2014	Herbivorous vertebrates
	Ovis aries (rumen 1)	Bilateria: Deuterostomia: Chordata: Craniata: Amniota: Synapsida: Mammalia: Placentalia: Laurasiatheria: Scrotifera: Ferungulata: Ungulata: Cetartiodactyla: Ruminantia: Bovidae: Antilopinae [27-31, 36, 35, 37]	3300001484	Agresearch Grasslands, Palmerston North, New Zealand	[60] Shi et al., 2014	Herbivorous vertebrates
	Capra hircus (rumen)	Bilateria: Deuterostomia: Chordata: Craniata: Amniota: Synapsida: Mammalia: Placentalia: Laurasiatheria: Scrotifera: Ferungulata: Ungulata: Cetartiodactyla: Ruminantia: Bovidae: Antilopinae [27-31, 36, 35, 37]	3300001376	Langston, Oklahoma, USA	Not published/not informed	Herbivorous vertebrates
Vertebrates - Chicken	Gallus gallus (cecum)	Bilateria: Deuterostomia: Chordata: Craniata: Amniota: Diapsida: Archosauria: Aves: Neognathae: Galloanserae: Galliformes [27-31, 38]	3300003155	University of Birmingham, United Kingdom	61 Sergeant et al., 2014	Omnivorous vertebrates
Vertebrates - Hoatzin	Opisthocomus hoazin 1 (crop)	Bilateria: Deuterostomia: Chordata: Craniata: Amniota: Diapsida: Archosauria: Aves: Neognathae: Neoaves: Inopinaves: Opisthocomiformes [27-31, 38]	3300000035	Cojedes, Venezuela	Not published/not informed	Herbivorous vertebrates
	Opisthocomus hoazin 2 (crop)	Bilateria: Deuterostomia: Chordata: Craniata: Amniota: Diapsida: Archosauria: Aves: Neognathae: Neoaves: Inopinaves: Opisthocomiformes [27-31, 38]	3300005284	Cojedes, Venezuela	Not published/not informed	Herbivorous vertebrates
	Opisthocomus hoazin 3 (crop)	Bilateria: Deuterostomia: Chordata: Craniata: Amniota: Diapsida: Archosauria: Aves: Neognathae: Neoaves: Inopinaves: Opisthocomiformes [27-31, 38]	3300005361	Cojedes, Venezuela	Not published/not informed	Herbivorous vertebrates
	Opisthocomus hoazin 4 (crop)	Bilateria: Deuterostomia: Chordata: Craniata: Amniota: Diapsida: Archosauria: Aves: Neognathae: Neoaves: Inopinaves: Opisthocomiformes [27-31, 38]	3300005279	Cojedes, Venezuela	Not published/not informed	Herbivorous vertebrates
	Opisthocomus hoazin 5 (crop)	Bilateria: Deuterostomia: Chordata: Craniata: Amniota: Diapsida: Archosauria: Aves: Neognathae: Neoaves: Inopinaves: Opisthocomiformes [27-31, 38]	3300005287	Cojedes, Venezuela	Not published/not informed	Herbivorous vertebrates
	Opisthocomus hoazin 6 (crop)	Bilateria: Deuterostomia: Chordata: Craniata: Amniota: Diapsida: Archosauria: Aves: Neognathae: Neoaves: Inopinaves: Opisthocomiformes [27-31, 38]	3300005362	Cojedes, Venezuela	Not published/not informed	Herbivorous vertebrates
	Opisthocomus hoazin 7 (crop)	Bilateria: Deuterostomia: Chordata: Craniata: Amniota: Diapsida: Archosauria: Aves: Neognathae: Neoaves: Inopinaves: Opisthocomiformes [27-31, 38]	3300005285	Cojedes, Venezuela	Not published/not informed	Herbivorous vertebrates

## Sheet: References
1. Dunn, C.W., Giribet, G., Edgecombe, G.D. & Hejnol, A. Animal phylogeny and its evolutionary implications. Annu. Rev. Ecol. Evol. Syst. 45, 371-395 (2014).
2. Adoutte, A.et al. The new animal phylogeny: reliability and implications. Proc. Natl. Acad. Sci. USA 97(9), 4453-4456 (2000).
3. Kitahara, M. V., Cairns, S. D., Stolarski, J., Blair, D. & Miller, D. J. A comprehensive phylogenetic analysis of the Scleractinia (Cnidaria, Anthozoa) based on mitochondrial CO1 sequence data. PloS one 5(7), e11490; doi.org/10.1371/journal.pone.0011490 (2010).
4. Le Goff-Vitry, M. C., Rogers, A. D. & Baglow, D. A deep-sea slant on the molecular phylogeny of the Scleractinia. ‎Mol. Phylogenetics Evol. 30(1), 167-177 (2004).
5. Misof, B. et al. Phylogenomics resolves the timing and pattern of insect evolution. Science 346(6210), 763-767 (2014).
6. Liu, N. & Huang, Y. Complete mitochondrial genome sequence of Acrida cinerea (Acrididae: Orthoptera) and comparative analysis of mitochondrial genomes in Orthoptera. Comp. Func. Genomics 2010, 1–16 (2010).
7. Legendre, F., Grandcolas, P. & Thouzé, F. Molecular phylogeny of Blaberidae (Dictyoptera, Blattodea) with implications for taxonomy and evolutionary studies. Eur. J Taxon. 291, 1-13 doi.org/10.5852/ejt.2017.291 (2016).
8. Djernaes, M., Klass, K. D., Picker, M. D. & Damgaard, J. Phylogeny of cockroaches (Insecta, Dictyoptera, Blattodea), with placement of aberrant taxa and exploration of out‐group sampling. Syst. Entomol. 37(1), 65-83 (2012).
9. Inward, D. J., Vogler, A. P. & Eggleton, P. A comprehensive phylogenetic analysis of termites (Isoptera) illuminates key aspects of their evolutionary biology. Mol. Phylogenetics Evol. 44(3), 953-967 (2007).
10. Johnson, B. R. et al. Phylogenomics resolves evolutionary relationships among ants, bees, and wasps. Curr. Biol. 23(20), 2058-2062 (2013).
11. Peters, R. S. et al. Evolutionary history of the Hymenoptera. Curr. Biol. 27(7), 1013-1018 (2017).
12. Peters, R. S. et al. Transcriptome sequence-based phylogeny of chalcidoid wasps (Hymenoptera: Chalcidoidea) reveals a history of rapid radiations, convergence, and evolutionary success. Mol. Phylogenetics Evol. 120, 286-296 (2018).
13. Ward, P. S., Brady, S. G., Fisher, B. L. & Schultz, T. R. The evolution of myrmicine ants: phylogeny and biogeography of a hyperdiverse ant clade (Hymenoptera: Formicidae). Syst. Entomol. 40(1), 61-81 (2015).
14. Moreau, C. S., Bell, C. D., Vila, R., Archibald, S. B. & Pierce, N. E. Phylogeny of the ants: diversification in the age of angiosperms. Science 312(5770), 101-104 (2006).
15. Schultz, T. R. & Brady, S. G. Major evolutionary transitions in ant agriculture. Proc. Natl. Acad. Sci. USA 105(14), 5435-5440 (2008).
16. Price, S. L. et al. Renewed diversification is associated with new ecological opportunity in the N eotropical turtle ants. J. Evol. Biol. 27(2), 242-258 (2014).
17. Mckenna, D. D. et al. The beetle tree of life reveals that Coleoptera survived end‐Permian mass extinction to diversify during the Cretaceous terrestrial revolution. Syst. Entomol. 40(4), 835-880 (2015).
18. Zhang, S. Q. et al. Evolutionary history of Coleoptera revealed by extensive sampling of genes and species. Nat. Commun. 9(1), 205 doi.org/10.1038/s41467-017-02644-4 (2018).
19. Hunt, T. et al. A comprehensive phylogeny of beetles reveals the evolutionary origins of a superradiation. Science 318(5858), 1913-1916 (2007).
20. Jordal, B. H. & Cognato, A. I. Molecular phylogeny of bark and ambrosia beetles reveals multiple origins of fungus farming during periods of global warming. BMC Evol. Biol. 12(1), 133 (2012).
21. Kelley, S. T. & Farrell, B. D. Is specialization a dead end? The phylogeny of host use in Dendroctonus bark beetles (Scolytidae). Evolution 52(6), 1731-1743 (1998).
22. Mitter, C., Davis, D. R. & Cummings, M. P. Phylogeny and evolution of Lepidoptera. Annu. Rev. Entomol. 62, 265-283 (2017).
23. Erséus, C. Taxonomy and phylogeny of the gutless Phallodrilinae (Oligochaeta, Tubificidae), with descriptions of one new genus and twenty‐two new species. Zool. Scr. 13(4), 239-272 (1984).
24. Sjölin, E., Erséus, C. & Källersjö, M. Phylogeny of Tubificidae (Annelida, Clitellata) based on mitochondrial and nuclear sequence data. Mol. Phylogenetics Evol. 35(2), 431-441 (2005).
25. Giere, O. & Erséus, C. Taxonomy and new bacterial symbioses of gutless marine Tubificidae (Annelida, Oligochaeta) from the Island of Elba (Italy). Organisms Diversity & Evolution 2(4), 289-297 (2002).
26. Ftnogenova, N. Six new species of marine Tubificidae (Oligochaeta) from the continental shelf off Peru. Zool. Scr. 15(1), 45-51 (1986).
27. Irisarri, I. et al. Phylotranscriptomic consolidation of the jawed vertebrate timetree. Nat. Ecol .Evol. 1(9), 1370 (2017).
28. Murphy, W. J et al. Molecular phylogenetics and the origins of placental mammals. Nature 409(6820), 614 (2001).
29. Asher, R. J. & Helgen, K. M. Nomenclature and placental mammal phylogeny. BMC Evol. Biol. 10(1), 102 (2010).
30. Chen, M. Y., Liang, D. & Zhang, P. Phylogenomic resolution of the phylogeny of laurasiatherian mammals: Exploring phylogenetic signals within coding and noncoding sequences. Genome Biol. Evol. 9(8), 1998-2012 (2017).
31. Nery, M. F., González, D. J., Hoffmann, F. G. & Opazo, J. C. Resolution of the laurasiatherian phylogeny: evidence from genomic data. Mol. Phylogenetics Evol. 64(3), 685-689 (2012).
32. Perelman, P. et al. A molecular phylogeny of living primates. PLoS Genet.7(3), e1001342 doi.org/10.1371/journal.pgen.1001342 (2011).
33. Kronenberg, Z. N. et al. High-resolution comparative analysis of great ape genomes. Science 360(6393), eaar6343 doi: 10.1126/science.aar6343 (2018).
34. Nyakatura, K. & Bininda-Emonds, O. R. Updating the evolutionary history of Carnivora (Mammalia): a new species-level supertree complete with divergence time estimates. BMC Biol. 10(1), 12 (2012).
35. Hassanin, A. et al. Pattern and timing of diversification of Cetartiodactyla (Mammalia, Laurasiatheria), as revealed by a comprehensive analysis of mitochondrial genomes. Comptes rendus biologies, 335(1), 32-50 (2012).
36. Decker, J. E. et al. Resolving the evolution of extant and extinct ruminants with high-throughput phylogenomics. Proc. Natl. Acad. Sci. USA 106(44), 18644-18649 (2009).
37. Zhou, X., Xu, S., Yang, Y., Zhou, K. & Yang, G. Phylogenomic analyses and improved resolution of Cetartiodactyla. Mol. Phylogenetics Evol. 61(2), 255-264 (2011)..
38. Prum, R. O. et al. A comprehensive phylogeny of birds (Aves) using targeted next-generation DNA sequencing. Nature 526(7574), 569 (2015).
39. Shi, W. et al. Comparative genomic analysis of the endosymbionts of herbivorous insects reveals eco-environmental adaptations: biotechnology applications. PLoS Genet. 9(1), e1003131; doi.org/10.1371/journal.pgen.1003131 (2013).
40. Gontang, E. A. et al. Major changes in microbial diversity and community composition across gut sections of a juvenile Panchlora cockroach. PloS one 12(5), e0177189.doi.org/10.1371/journal.pone.0177189 (2017).
41. Aylward, F. O. et al. Convergent bacterial microbiotas in the fungal agricultural systems of insects. MBio 5(6), e02077-14; 10.1128/mBio.02077-14 (2014).
42. Rossmassler, K. et al. Metagenomic analysis of the microbiota in the highly compartmented hindguts of six wood-or soil-feeding higher termites. Microbiome 3, 56; doi 10.1186/s40168-015-0118-1 (2015).
43. He, S. et al. Comparative metagenomic and metatranscriptomic analysis of hindgut paunch microbiota in wood-and dung-feeding higher termites. PloS one 8(4), e61126; doi 10.1371/journal.pone.0061126 (2013).
44. Hervé, V. & Brune, A. The complete mitochondrial genomes of the higher termites Labiotermes labralis and Embiratermes neotenicus (Termitidae: Syntermitinae). Mitochondrial DNA Part B 2(1), 109-110 (2017).
45. Warnecke, F.et al. Metagenomic and functional analysis of hindgut microbiota of a wood-feeding higher termite. Nature 450(7169), 560; doi 10.1038/nature06269 (2007).
46. Aylward, F. O. et al. Metagenomic and metaproteomic insights into bacterial communities in leaf-cutter ant fungus gardens. ISME J. 6(9), 1688. doi 10.1038/ismej.2012.10 (2012)
47. Suen, G. et al. An insect herbivore microbiome with high plant biomass-degrading capacity. PLoS Genet. 6(9), e1001129; doi 10.1371/journal.pgen.1001129 (2010).
48. Hu, Y. et al. Herbivorous turtle ants obtain essential nutrients from a conserved nitrogen-recycling gut microbiome. Nat. Commun. 9(1), 964; doi.org/10.1038/s41467-018-03357-y (2018).
49. Scully, E. D. et al. Metagenomic profiling reveals lignocellulose degrading system in a microbial community associated with a wood-feeding beetle. PLoS One 8(9), e73827; doi 10.1371/journal.pone.0073827 (2013).
50. Pope et al., 2010 10.1073/pnas.1005297107 Adaptation to herbivory by the Tammar wallaby includes bacterial and glycoside hydrolase profiles different from other herbivores.
51. Ilmberger, N. et al. A comparative metagenome survey of the fecal microbiota of a breast-and a plant-fed Asian elephant reveals an unexpectedly high diversity of glycoside hydrolase family enzymes. PLoS One 9(9), e106707.doi.org/10.1371/journal.pone.0106707 (2014).
52. Neumann, A. P., McCormick, C. A. & Suen, G. Fibrobacter communities in the gastrointestinal tracts of diverse hindgut‐fermenting herbivores are distinct from those of the rumen. Environ. Microbiol. 19(9), 3768-3783 (2017).
53. Gill, S. R. et al. Metagenomic analysis of the human distal gut microbiome. Science 312(5778), 1355-1359 (2006).
54. Swanson, K. S. et al. Phylogenetic and gene-centric metagenomics of the canine intestinal microbiome reveals similarities with humans and mice. ISME J. 5(4), 639.doi 10.1038/ismej.2010.162 (2011).
55. Zhu, L., Wu, Q., Dai, J., Zhang, S. & Wei, F. Evidence of cellulose metabolism by the giant panda gut microbiome. Proc. Natl. Acad. Sci. USA 108(43), 17714-17719 (2011).
56. Alcaide, M. et al. Gene sets for utilization of primary and secondary nutrition supplies in the distal gut of endangered Iberian lynx. PLoS One 7(12), e51521; doi 10.1371/journal.pone.0051521 (2012).
57. Gharechahi, J. & Salekdeh, G. H. A metagenomic analysis of the camel rumen’s microbiome identifies the major microbes responsible for lignocellulose degradation and fermentation. Biotechnology for biofuels 11(1), 216; doi.org/10.1186/s13068-018-1214-9 (2018).
58. Pope, P. B. et al. Metagenomics of the Svalbard reindeer rumen microbiome reveals abundance of polysaccharide utilization loci. PloS one 7(6), e38571; doi.org/10.1371/journal.pone.0038571 (2012).
59. Hess, M. et al. Metagenomic discovery of biomass-degrading genes and genomes from cow rumen. Science 331(6016), 463-467 (2011).
60. Shi, W. et al. Methane yield phenotypes linked to differential gene expression in the sheep rumen microbiome. Genome Res. 24(9), 1517-1525 (2014).
61. Sergeant, M. J. et al. Extensive microbial and functional diversity within the chicken cecal microbiome. PloS one 9(3), e91941; doi 10.1371/journal.pone.0091941 (2014).
62. Lewis, J. B. & Price, W. S. Feeding mechanisms and feeding strategies of Atlantic reef corals. J. Zool. 176(4), 527-544 (1975).
63. Houlbrèque, F. & Ferrier‐Pagès, C. Heterotrophy in tropical scleractinian corals. Biol. Rev. 84(1), 1-17 (2009).
64. Roth, L. M. & Willis, E. R. The biology of Panchlora nivea, with observations on the eggs of other Blattaria. Trans. Am. Entomol. Soc. (1890) 83(4), 195-207 (1957).
65. Rouland-Lefèvre, C. Symbiosis with fungi, in Termites: Evolution, Sociality, Symbioses, Ecology (eds Abe, T., Bignell, D. E. & Higashi, M.) 289–306 (Kluwer Academic Press, 2000).
66. Poulsen, M. Towards an integrated understanding of the consequences of fungus domestication on the fungus‐growing termite gut microbiota. Environ. Microbiol. 17(8), 2562-2572 (2015).
67. Brune, A. Symbiotic digestion of lignocellulose in termite guts. ‎Nat. Rev. Microbiol. 12(3), 168–180 (2014).
68. Bignell, D. E. (2010). Morphology, physiology, biochemistry and functional design of the termite gut: an evolutionary wonderland, in Biology of Termites: A Modern Synthesis (eds Bignell, D. E., Roisin, Y. & Lo, N.) 375-412 (Springer, 2011).
69. Dupont, L., Roy, V., Bakkali, A. & Harry, M. Genetic variability of the soil-feeding termite Labiotermes labralis (Termitidae, Nasutitermitinae) in the Amazonian primary forest and remnant patches. Insect Conserv. Divers. 2(1), 53-61 (2009).
70. Thompson, B. M., Grebenok, R. J., Behmer, S. T. & Gruner, D. S. Microbial symbionts shape the sterol profile of the xylem-feeding woodwasp, Sirex noctilio. J. Chem. Ecol. 39(1), 129-139 (2013).
71. Thompson, B. M., Bodart, J., McEwen, C. & Gruner, D. S. Adaptations for symbiont-mediated external digestion in Sirex noctilio (Hymenoptera: Siricidae). Ann. Entomol. Soc. Am. 107(2), 453-460 (2014).
72. Liu, T. X. & Stansly, P. A. Oviposition, development, and survivorship of Encarsia pergandiella (Hymenoptera: Aphelinidae) in four instars of Bemisia argentifolii (Homoptera: Aleyrodidae). Ann. Entomol. Soc. Am. 89(1), 96-102 (1996).
73. Mueller, U.G., Gerardo, N.M., Aanen, D.K., Six, D.L. & Schultz TR. The evolution of agriculture in insects. Annu. Rev. Ecol. Evol. Syst. 36, 563– 595 (2005).
74. Schultz, T.R. & Brady, S.G. Major evolutionary transitions in ant agriculture. Proc. Natl. Acad. Sci. USA 105(14), 5435-54401 (2008).
75. Davidson, D. W., Cook, S. C., Snelling, R. R. & Chua, T. H. Explaining the abundance of ants in lowland tropical rainforest canopies. Science 300, 969–972 (2003).
76. Gordon, D. M. The dynamics of foraging trails in the tropical arboreal ant Cephalotes goniodontus. PLoS one 7, e50472; doi.org/10.1371/journal.pone.0050472 (2012).
77. Haydak, M. H. Honey bee nutrition. Annu. Rev. Entomol. 15(1), 143-156 (1970).
78. Engel, P., Martinson, V. G. & Moran, N. A. Functional diversity within the simple gut microbiota of the honey bee. Proc. Natl Acad. Sci. USA 109, 11002–11007 (2012).
79. Ento, K., Araya, K. & Kudo, S. Trophic egg provisioning in a passalid beetle (Coleoptera). Eur. J. Entomol. 105, 99–104 (2008).
80. Vargas-Asensio, G. et al. Uncovering the cultivable microbial diversity of costa rican beetles and its ability to break down plant cell wall components. PLoS One 9(11); e113303. doi: 10.1371/journal.pone.0113303 (2014).
81. Six, D. L. Ecological and evolutionary determinants of bark beetle-fungus symbioses. Insects 3, 339-366 (2012).
82. DiGuistini, S. et al. Genome and transcriptome analyses of the mountain pine beetle-fungal symbiont Grosmannia clavigera, a lodgepole pine pathogen. Proc. Natl Acad. Sci. USA 108(6), 2504–2509 (2011).
83. Blazejak, A., Kuever, J., Erséus, C., Amann, R. & Dubilier, N. Phylogeny of 16S rRNA, ribulose 1, 5-bisphosphate carboxylase/oxygenase, and adenosine 5′-phosphosulfate reductase genes from gamma-and alphaproteobacterial symbionts in gutless marine worms (Oligochaeta) from Bermuda and the Bahamas. Appl. Environ. Microbiol. 72(8), 5527-5536 (2006).
84. Kleiner, M. et al. Metaproteomics of a gutless marine worm and its symbiotic microbial community reveal unusual pathways for carbon and energy use. Proc. Natl Acad. Sci. USA 109(19), E1173-E1182 (2012).
85. Lentle, R. G., Potter, M. A., Stafford, K. J., Springett, B. P. & Haslett, S. The temporal characteristics of feeding activity in free-ranging tammar wallabies (Macropus eugenii Desmarest). Aust. J. Zool. 46(6), 601-615 (1998).
86. Hume, I.D. Microbial fermentation in herbivorous marsupials. Bioscience 34(7), 435-440 (1984).
87. Bennett, G. et al. Host age, social group, and habitat type influence the gut microbiota of wild ring‐tailed lemurs (Lemur catta). Am. J. Primatol. 78(8), 883-892 (2016).
88. Fashing, P.J., Dierenfeld, E.S. & Mowry, C.B. Influence of plant and soil chemistry on food selection, ranging patterns, and biomass of Colobus guereza in Kakamega Forest, Kenya. Int. J. Primatol. 28(3), 673-703 (2007).
89. Chapman, C.A. & Chapman, L.J. Dietary variability in primate populations. Primates 31(1), 121-128 (1990).
90. Facey, H. V., Northwood, K. S. & Wright, A. D. G. Molecular diversity of methanogens in fecal samples from captive Sumatran orangutans (Pongo abelii). Am. J. Primatol. 74(5), 408-413 (2012).
91. Rogers, M.E. et al. Western gorilla diet: a synthesis from six sites. Am. J. Primatol. 64(2), 173-192 (2004).
92. Gomez, A. et al. Gut microbiome composition and metabolomic profiles of wild western lowland gorillas (Gorilla gorilla gorilla) reflect host ecology. Mol. Ecol. 24(10), 2551-2565 (2015).
93. Hill, K. Hunting and human evolution. J. Hum. Evol. 11(6), 521-544 (1982).
94. Clark, D.A. Foraging behavior of a vertebrate omnivore (Rattus rattus): meal structure, sampling, and diet breadth. Ecology 63(3), 763-772 (1982).
95. García-Amado, M. A. et al. Bacterial diversity in the cecum of the world’s largest living rodent (Hydrochoerus hydrochaeris). Microb. Ecol. 63(4), 719-725 (2012).
96. Sponheimer, M., Clauss, M. & Codron, D. Dietary Evolution: The Panda Paradox. Curr. Biol. 29(11), R417-R419 (2019).
97. Nie, Y. et al. Giant pandas are macronutritional carnivores. Curr. Biol. 29(10), 1677-1682 (2019).
98. Samsudin, A. A., Evans, P. N., Wright, A. D. G. & Al Jassim, R. Molecular diversity of the foregut bacteria community in the dromedary camel (Camelus dromedarius). Environ. Microbiol. 13(11), 3024-3035 (2011).
99. Sundset, M.A. et al. Rumen microbial diversity in Svalbard reindeer, with particular emphasis on methanogenic archaea. FEMS Microbiol. Ecol. 70(3), 553-562 (2009).
100. Linnane, M. I., Brereton, A. J. & Giller, P. S. Seasonal changes in circadian grazing patterns of Kerry cows (Bos taurus) in semi-feral conditions in Killarney National Park, Co. Kerry, Ireland. Appl. Anim. Behav. Sci. 71(4), 277-292 (2001).
101. García-González, R. & Cuartas, P. A comparison of the diets of the wild goat (Capra pyrenaica), domestic goat (Capra hircus), moufflon (Ovis musimon), and domestic sheep (Ovis aries) in the Cazorla mountain range. Acta Biol. Mont. 9, 123-132 (1989).
102. Phetteplace, H. W. & Watkins, B. A. Effects of various n-3 lipid sources on fatty acid compositions in chicken tissues. J. Food Compos. Anal. 2(2), 104-117 (1989).
103. Godoy-Vitorino, F. et al. Comparative analyses of foregut and hindgut bacterial communities in hoatzins and cows. ISME J. 6(3), 531–541 (2012).
